# Supplementary material for: Delving into the Biotransformation Characteristics and Mechanism of Steamed Green Tea Fermented by Aspergillus niger PW-2 Based on Metabolomic and Proteomic Approaches
Source: Foods. 2022 Mar 18;11(6):865. doi: 10.3390/foods11060865 (PMC8951510; doi:10.3390/foods11060865)
Supplement: Supplementary file 1 [file foods-11-00865-s001.zip]

Archive with 3 entries (3 files):
- Supplementary Figures.pdf
- Supplementary Methods.pdf
- Supplementary Tables.xlsx
