# Supplementary material for: Delving into the Biotransformation Characteristics and Mechanism of Steamed Green Tea Fermented by Aspergillus niger PW-2 Based on Metabolomic and Proteomic Approaches
Source: Foods. 2022 Mar 18;11(6):865. doi: 10.3390/foods11060865 (PMC8951510; doi:10.3390/foods11060865)
Supplement: Supplementary file 1 [file foods-11-00865-s001.zip › Supplementary Tables.xlsx]

## Sheet: Table S1
Table S1.
Contents of volatile compounds identified in fermented teas.
No.	Compound	RI	CAS	Volatile contents (mg ethyl decanoate/kg tea)								p value	VIP value
				Day 0	Day 3	Day 6	Day 9	Day 12	Day 15	Day 18	Day 21
Alcohols
1	1-Octen-3-ol	969	3391 - 86 - 4	50.72 ± 1.9cd	38.75 ± 4.32d	39.03 ± 14.29d	77.35 ± 54.71bcd	137.66 ± 93.12ab	119.61 ± 15.19abc	173.34 ± 19.66a	116.02 ± 11.42abc	0.00861496	1.07507
2	(E)-Linalool oxide (furanoid)	1164	34995 - 77 - 2	57.06 ± 10.71c	386.92 ± 98.89b	545.48 ± 173.47a	141.14 ± 67.86c	76.57 ± 7.86c	56.67 ± 8.88c	80.35 ± 19.87c	279.01 ± 33.92b	0.000415932	1.99059
3	Linalool	1082	78 - 70 - 6	1695.7 ± 66.05bc	4586.94 ± 993.77a	4494.88 ± 1138.43a	2183.49 ± 147.25b	905.52 ± 119.69c	865.54 ± 377.77c	1332.83 ± 341.16bc	1476.52 ± 49.82bc	0.0101181	1.97645
4	L-α-Terpineol	1143	10482 - 56 - 1	515.42 ± 16.6a	273.46 ± 53.48b	149.03 ± 57.55c	51.35 ± 9.42d	32.25 ± 1.77d	27.48 ± 8.07d	42.45 ± 16.97d	39.56 ± 7.39d	1.41172e-06	2.93364
5	Geraniol	1228	106 - 24 - 1	444.15 ± 20.01c	1595.65 ± 159.35a	702.41 ± 137.7b	282.95 ± 27.34d	89.71 ± 27.01e	56.6 ± 9.96e	37.6 ± 12.52e	20.75 ± 0.51e	0.00073821	2.77231
Hydrocarbons
6	2,2,4,6,6-Pentamethyl-heptane	980	13475 - 82 - 6	184.69 ± 24.14b	141.09 ± 20.67b	168.96 ± 16.56b	164.71 ± 26.42b	467.69 ± 101.09a	408.31 ± 111.59a	468.7 ± 167.15a	356.96 ± 63.22a	0.0116081	1.68297
7	Decane	1015	124 - 18 - 5	197.93 ± 4.59ab	165.98 ± 25.28b	165.78 ± 41.29b	172.95 ± 36.42ab	199.33 ± 38.12ab	180.32 ± 43.03ab	244.27 ± 66.15a	177.15 ± 26.23ab	0.24785	0.471275
8	4-Methyl-decane	1051	2847 - 72 - 5	12.08 ± 2.68a	8.75 ± 2.9abc	9.23 ± 3.59ab	7.92 ± 2.04abcd	4.53 ± 2.26cd	3.53 ± 1.63d	7.08 ± 2.57bcd	3.95 ± 1.19d	0.0086827	0.364167
9	2,5,6-Trimethyl-decane	1121	62108 - 23 - 0	27.06 ± 8.08a	19.33 ± 7.13a	16.28 ± 2.87a	24.1 ± 9.86a	25.97 ± 4.02a	22.58 ± 9.25a	29.82 ± 6.95a	25.12 ± 5.67a	0.751603	0.0702124
10	3,6-Dimethyl-decane	1086	17312 - 53 - 7	20.98 ± 2.95a	16.22 ± 7.16ab	11.38 ± 3.28b	14 ± 3.76ab	12.59 ± 1.42ab	11.47 ± 5.24b	17.44 ± 5.93ab	12.16 ± 4.04b	0.0379148	0.367136
11	3,7-Dimethyl-undecane	1185	17301 - 32 - 5	18.8 ± 2.23a	14.96 ± 7.27a	11.6 ± 3.83a	14.23 ± 3.73a	13.08 ± 1.18a	11.91 ± 3.98a	19.05 ± 5.84a	14.04 ± 3.75a	0.131794	0.241628
12	3,7-Dimethyl-decane	1086	17312 - 54 - 8	25.07 ± 1.05a	15.09 ± 7.36b	10.38 ± 2.4b	14.04 ± 4.95b	11.34 ± 1.32b	11.46 ± 5.25b	15.75 ± 5.27b	13.36 ± 3.61b	0.00570944	0.446335
13	3,3,4-Trimethyl-decane	1165	49622 - 18 - 6	16.68 ± 5.58a	17.5 ± 9.4a	12.3 ± 6.23a	14.35 ± 3.08a	8.36 ± 2.62a	8.24 ± 6.41a	11.53 ± 4.11a	11.76 ± 6.26a	0.367078	0.211498
14	Undecane	1115	1120 - 21 - 4	40.45 ± 5.19a	34.76 ± 14.84ab	24.13 ± 8.43bc	27.57 ± 6.44abc	16.57 ± 3.08c	16.08 ± 7.31c	22.67 ± 9.58bc	18.88 ± 3.29c	0.00369279	0.612904
15	2,3-Dimethyldecane	1086	17312 - 44 - 6	21.7 ± 1a	15.63 ± 8.41ab	10.2 ± 4.31b	14.1 ± 4.82ab	8.94 ± 1.03b	9.36 ± 4.57b	12.44 ± 4.58b	8.28 ± 1.79b	0.000341888	0.492054
16	5-Methyl-undecane	1150	1632 - 70 - 8	28.69 ± 2.02a	20.24 ± 10.06ab	13.22 ± 5.11bcd	18.39 ± 6.18bc	7.61 ± 1.09d	7.74 ± 3.16d	11.31 ± 4.55bcd	9.18 ± 2.38cd	0.000412974	0.593239
17	4-Methyl-undecane	1150	2980 - 69 - 0	36.01 ± 3a	25.91 ± 10.83ab	17.27 ± 5.98bc	23.04 ± 6.31abc	13.39 ± 4.22bc	9.29 ± 1.95c	15.59 ± 12.91bc	17.66 ± 5.61bc	0.00752294	0.556077
18	2,3-dimethyl-undecane	1185	17312 - 77 - 5	47.67 ± 2.49a	48.69 ± 19.03a	27.56 ± 10.35bc	34.98 ± 8.91ab	16.59 ± 1.03c	15.15 ± 6.12c	21.09 ± 6.74bc	18.23 ± 2.67bc	0.00015221	0.729724
19	3-Methyl-undecane	1150	1002 - 43 - 3	135.44 ± 20.2a	130.33 ± 58.84ab	74.65 ± 25.37bc	84.87 ± 18.93abc	70.34 ± 26.24c	48.21 ± 23.7c	80.89 ± 24.56abc	105.11 ± 16.27abc	0.112754	0.644776
20	Dodecane	1214	112 - 40 - 3	244.65 ± 62.48a	138.11 ± 77.95ab	100.08 ± 39.98b	129.27 ± 27.57ab	126.3 ± 25.94ab	106.12 ± 41.03b	161.72 ± 118.94ab	150.59 ± 78.38ab	0.179389	1.06879
21	2,6,11-Trimethyl-dodecane	1320	31295 - 56 - 4	14.19 ± 5.36a	8.37 ± 5.49b	5.51 ± 2.35b	6.04 ± 2.01b	5.73 ± 1.05b	4.67 ± 2.14b	7.32 ± 3.5b	5.96 ± 1.51b	0.0625077	0.362547
22	3-Methyl-tridecane	1349	6418 - 41 - 3	54.85 ± 22.14a	36.48 ± 18.68ab	22.17 ± 7.94b	25.12 ± 12.78b	17.44 ± 4.22b	16.05 ± 8.55b	21.64 ± 12.24b	19.41 ± 6.1b	0.0556535	0.752544
23	3-Methylene-tridecane	1380	19780 - 34 - 8	20.47 ± 6.51a	6.64 ± 3.37b	5.78 ± 3.1b	7.88 ± 3.83b	6.83 ± 1.11b	6.6 ± 1.96b	9.61 ± 3.18b	6.02 ± 1.61b	0.0202024	0.497861
24	Tetradecane	1413	629 - 59 - 4	115.99 ± 26.76a	62.54 ± 28.99b	48.62 ± 16.23bc	52.9 ± 16.05bc	29.75 ± 3.17bc	28.52 ± 12.23c	36.46 ± 12.27bc	27.76 ± 4.51c	0.00489507	1.25375
25	Cedrene	1398	11028 - 42 - 5	32.6 ± 0.47a	19.51 ± 4.93b	14.72 ± 3.45c	12.79 ± 2.89cd	7.68 ± 0.23d	7.82 ± 2.25d	10.99 ± 3.12cd	11.4 ± 1.11cd	7.02504e-06	0.620404
26	Acenaphthylene	1460	208 - 96 - 8	56.73 ± 2.35a	34.71 ± 8.39b	24.71 ± 7.7c	8.12 ± 2.78d	3.85 ± 1.73d	2.57 ± 0.88d	2.32 ± 1.06d	7.1 ± 3d	2.29471e-05	0.947106
27	Pentadecane	1512	629 - 62 - 9	11.82 ± 2.64a	10.59 ± 1.76a	10.55 ± 0.29a	10.32 ± 2.23a	8.79 ± 0.71ab	9.28 ± 2.48ab	8.72 ± 1.07ab	6.72 ± 1.22b	0.0383828	0.295647
28	Hexadecane	1612	544 - 76 - 3	16.28 ± 4.42a	10.46 ± 3b	7.42 ± 1.23bc	7.4 ± 2.4bc	5.15 ± 1.55c	4.95 ± 2.48c	4.78 ± 1.99c	4.69 ± 0.57c	0.0107332	0.447478
29	3-Methyl-pentadecane	1548	2882 - 96 - 4	36.2 ± 13.17a	24.85 ± 5.95b	15.9 ± 4.73bc	12.67 ± 5.49c	7.67 ± 2.78c	6.17 ± 4.02c	7.49 ± 4.04c	5.87 ± 1.96c	0.0168824	0.720998
30	Heptadecane	1711	629 - 78 - 7	9.47 ± 2.22ab	12.69 ± 2.01ab	10.3 ± 1.75ab	14.74 ± 10.67a	9.04 ± 5.15ab	9.01 ± 2.44ab	6.82 ± 0.57ab	5.75 ± 0.28b	0.0986272	0.241894
31	Anthracene	1782	120 - 12 - 7	23.23 ± 2.62a	22.64 ± 2.71a	19.83 ± 2.4ab	16.91 ± 3.6bc	13.01 ± 3.32cd	10.14 ± 0.99de	7.25 ± 0.59e	10.39 ± 2.81de	0.00440458	0.472415
32	Octadecane	1810	593 - 45 - 3	6.53 ± 2.31bc	8.57 ± 0.77ab	6.73 ± 0.71bc	9.43 ± 2.26a	5.86 ± 1.93bc	6.33 ± 1.33bc	5.34 ± 0.25c	4.79 ± 0.62c	0.2774	0.142366
33	2,6,10,15-Tetramethyl-heptadecane	1852	54833 - 48 - 6	8.24 ± 3.38a	8.84 ± 0.46a	8.74 ± 2.05a	10.71 ± 3a	8.4 ± 3.39a	8.39 ± 1.77a	7.01 ± 0.94a	7.19 ± 0.03a	0.646437	0.0991668
Aldehydes
34	Benzaldehyde	982	100 - 52 - 7	150.73 ± 13.75ab	169.2 ± 25.62a	132.16 ± 17.57bc	119.09 ± 12.7c	83.79 ± 3.33d	71.4 ± 10.09d	78.28 ± 12.18d	84.78 ± 1.29d	0.00116681	1.08898
35	Benzeneacetaldehyde	1081	122 - 78 - 1	117.34 ± 7.5c	203.73 ± 26.91a	129.69 ± 18.94bc	114.7 ± 17.87c	101.12 ± 29.68c	133.71 ± 6.13bc	116.16 ± 5.29c	156.68 ± 15.32b	0.0161917	0.813477
36	Nonanal	1104	124 - 19 - 6	52.23 ± 9.59d	308.8 ± 12.88a	186.97 ± 26.26b	145.55 ± 43.74bc	141.18 ± 67.13bc	66.87 ± 30.89d	108.31 ± 6.74cd	183.46 ± 18.53b	0.000403057	1.53264
37	Decanal	1204	112 - 31 - 2	47.13 ± 9.22c	254.91 ± 30.28a	127.24 ± 32.66b	111.96 ± 21.34b	58.64 ± 22.05c	42.82 ± 6.74c	99.49 ± 7.43b	133.41 ± 5.87b	0.000165873	1.24777
Esters
38	Methyl salicylate	1281	119 - 36 - 8	31.43 ± 3.5c	735.98 ± 276.74a	433.04 ± 151.59b	106.82 ± 30.25c	14.21 ± 8.1c	5.89 ± 2.06c	5.52 ± 3.02c	6.02 ± 1.16c	0.000281393	0.676039
39	Ethyl caprylate	1183	106 - 32 - 1	58.98 ± 3.51ab	67.2 ± 18.16a	66.44 ± 25.02a	34.23 ± 8cd	15.41 ± 0.14d	15.56 ± 7.55d	27.26 ± 7.21cd	40.16 ± 3.69bc	0.00306877	0.580477
40	2-Methylpropyl 2-hydroxydecanoate	1415	74367 - 31 - 0	24.06 ± 7.38a	17.4 ± 5.15ab	24.22 ± 8.24a	16.9 ± 8.38ab	9.98 ± 5.91b	16.64 ± 2.59ab	16.51 ± 1.49ab	14.44 ± 1.8ab	0.0934506	0.396473
41	2,2,4-Trimethyl-1,3-pentanediol diisobutyrate	1605	6846 - 50 - 0	64.4 ± 5.95a	48.05 ± 8.56b	36.35 ± 8.48c	26.9 ± 10.25cd	14.45 ± 6.72d	15.34 ± 3.21d	17.88 ± 4.74d	15.45 ± 0.67d	0.000144379	0.942024
42	Ethyl laurate	1580	106 - 33 - 2	25.16 ± 2.84a	24.96 ± 5.61a	19.48 ± 4.3ab	17.76 ± 7b	9.02 ± 1.52c	7.04 ± 2.95c	6.93 ± 1.58c	5.72 ± 0.68c	0.000323586	0.592907
43	Ethyl myristate	1779	124 - 06 - 1	9.68 ± 0.97b	37.94 ± 5.97a	35.26 ± 8.3a	30.56 ± 8.89a	17.44 ± 3.93b	13.38 ± 1.57b	13.26 ± 2.58b	14.79 ± 2.11b	0.0189513	0.287501
44	Isopropyl myristate	1814	110 - 27 - 0	30.73 ± 14.05ab	24.89 ± 11.92b	34.35 ± 21.82ab	18.65 ± 8.84b	8.67 ± 1.86b	25.74 ± 14.11b	72.43 ± 46.87a	53.43 ± 31.25ab	0.315113	0.581815
45	Methyl isoheptadecanoate	1914	6929 - 04 - 0	20.1 ± 3.72b	44.91 ± 8.91a	47.35 ± 18.83a	25.02 ± 9.92b	19.23 ± 17.99b	12.94 ± 4.11b	7.02 ± 0.97b	4.7 ± 1b	0.00227414	0.523012
46	Diisobutyl phthalate	1908	84 - 69 - 5	4.24 ± 1.32a	3.95 ± 0.7a	3.55 ± 0.11ab	2.35 ± 0.71bc	2.18 ± 0.86bc	2.9 ± 0.63ab	2.29 ± 0.87bc	1.44 ± 0.05c	0.0212979	0.217024
47	Ethyl palmitate	1978	628 - 97 - 7	36.91 ± 6.79c	373.04 ± 64.44a	331.09 ± 90.03a	274.81 ± 81.25a	163.8 ± 48.27b	134.17 ± 31.07bc	100.4 ± 31.38bc	173.2 ± 40.17b	0.0044115	1.53492
Ketones
48	2,5-Octanedione	1088	3214 - 41 - 3	24.8 ± 3.55a	26.48 ± 2.1a	20.46 ± 1.34b	20.9 ± 2.23b	12.82 ± 2.78c	6.28 ± 2.04d	10.51 ± 1.3c	9.71 ± 1.46cd	0.00243078	0.517757
49	5-Acetoxy-5-methyl-dihydro-furan-2-one	1226	57681 - 51 - 3	19.44 ± 0.55b	23.28 ± 1.43a	18.77 ± 2.83b	16.41 ± 4.31b	8.52 ± 0.72c	3.47 ± 0.75d	5.75 ± 1.16cd	3.78 ± 1.05d	2.1349e-05	0.532865
50	3-Undecanone	1251	2216 - 87 - 7	66.58 ± 36.33a	24.88 ± 9b	19.02 ± 12.11b	20.47 ± 9.56b	9.79 ± 2.91b	10.59 ± 6.91b	16.72 ± 12.55b	20.35 ± 8.46b	0.0983798	0.811549
51	2-Undecanone	1251	112 - 12 - 9	21.08 ± 3.17bc	13.12 ± 4.15cd	10.65 ± 4.03d	21.58 ± 4.92bc	11.5 ± 4.48d	9.05 ± 4.86d	24 ± 5.46b	33.27 ± 5.96a	0.0353912	0.446757
52	(Z)-Geranylacetone	1420	3879 - 26 - 3	122.32 ± 13.63a	32.76 ± 8.24b	18.7 ± 2.95c	24.12 ± 2.32bc	15.26 ± 2.74c	14.95 ± 5.15c	19.22 ± 1.02c	23.96 ± 0.61bc	0.00023665	1.33462
53	Phytone	1754	502 - 69 - 2	20.71 ± 10.86a	300.07 ± 440.19a	13.49 ± 1.68a	13.89 ± 2.95a	14.55 ± 6.25a	15.71 ± 11.18a	10.9 ± 2.57a	29.76 ± 8.87a	0.326532	0.284572
Phenols
54	Butylated hydroxytoluene	1668	128 - 37 - 0	24.64 ± 2.29bc	16.75 ± 5.46bc	11.83 ± 4.37c	14.25 ± 3.45c	55.86 ± 25.82a	35.94 ± 15.36abc	41.2 ± 20.41ab	31.59 ± 8.5abc	0.242904	0.281094
55	2,4-Di-tert-butylphenol	1555	96 - 76 - 4	362.7 ± 268.66a	161.67 ± 26.9b	150.37 ± 43.75b	134.26 ± 29.43b	53.47 ± 14.82b	59.93 ± 26.3b	70.33 ± 42.16b	82.57 ± 31.95b	0.2113	2.21597
Acids
56	Linoleic acid	2183	60 - 33 - 3	20.71 ± 29.92b	80.04 ± 25.91a	72.94 ± 17.15a	67.66 ± 19.42a	37.13 ± 12.22b	21.67 ± 5.48b	13.47 ± 4.06b	19.52 ± 4.95b	0.951625	0.101043
57	Linolenic acid	2191	463 - 40 - 1	16.35 ± 5.53e	263.58 ± 70.08a	199.85 ± 53.22b	145.71 ± 40.44bc	89 ± 24.2cd	64.65 ± 12.84de	44.02 ± 10.64de	43.26 ± 7.69de	0.00791133	0.672704
Total				5599.97 ± 234.92c	11218.83 ± 2084.65a	8948.11 ± 2144.09b	5214.34 ± 586.35cd	3340.58 ± 334.91de	2922.82 ± 674.49e	3869.51 ± 858.79cde	4182.77 ± 290.25cde
Results were represented as the Mean ± SD obtained from three replicates of each fermented tea sample of A.niger PW-2. a-d Means within each row with different letters are significantly different (P < 0.05). Retention index (RI) of each compound was determined on the DB-5MS column using the homologous series of n-alkanes (C6-C24) under the same analysis conditions. P-value representing the signif…

## Sheet: Table S2
Table S2
Physicochemical properties of fermented teas.
	Day 0	Day 3	Day 6	Day 9	Day 12	Day 15	Day 18	Day 21
Color factors
L	98.67 ± 0.11a	98.89 ± 0.13a	98.58 ± 0.13a	96.39 ± 1.01b	94.06 ± 2.3c	92.73 ± 0.59c	89.37 ± 1.07d	74.72 ± 1.03e
a*	0.96 ± 0.09f	0.78 ± 0.1f	1.09 ± 0.11f	3.83 ± 1.12e	7.17 ± 2.46d	10.06 ± 0.68c	14.36 ± 1.06b	25.2 ± 0.22a
b*	7.78 ± 0.5f	8.37 ± 0.88f	10.22 ± 1.05f	23.09 ± 4.18e	33.2 ± 7.68d	40.68 ± 2.61c	54.27 ± 3.51b	81.63 ± 0.54a
TCD	0	0.65	2.45	15.74	26.57	34.65	49.27	81.33
Tea pigments (%)
Theaflavins	0.03 ± 0e	0.09 ± 0.01ab	0.11 ± 0.01a	0.08 ± 0.02bc	0.07 ± 0.02cd	0.06 ± 0.01d	0.05 ± 0.01de	0.05 ± 0.01de
Thearubingins	2.91 ± 0.01ab	3.99 ± 1.17a	3.84 ± 0.29a	3.3 ± 0.19ab	2.89 ± 0.9ab	2.55 ± 0.08b	2.34 ± 0.67b	1.06 ± 0.36c
Theabrownins	1.32 ± 0.06e	2.27 ± 0.19e	2.21 ± 0.31e	3.83 ± 0.84d	5.01 ± 1.36d	6.37 ± 0.58c	8.17 ± 0.73b	14.79 ± 0.53a
Polyphenols (mg/g)
Gallic acid	18.38 ± 0.56c	58.62 ± 1.93a	44.22 ± 10.61b	15.31 ± 9.96c	8.8 ± 8.27cd	2.23 ± 1.03d	0.68 ± 0.22d	0.41 ± 0.08d
EGC	20.95 ± 0.66f	82.78 ± 4.4ab	88.06 ± 3.08a	73.04 ± 10.97bc	62.75 ± 15.37cd	53.86 ± 4.52d	38.92 ± 4.35e	12.65 ± 1.13f
C	4.29 ± 0.17c	3.64 ± 0.41d	3.61 ± 0.17d	4.29 ± 0.52c	4.59 ± 0.57bc	5.07 ± 0.28ab	5.55 ± 0.13a	3.95 ± 0.18cd
EGCG	64.75 ± 1.27a	5.84 ± 0.67b	2.26 ± 0.87c	0 ± 0d	0 ± 0d	0 ± 0d	0 ± 0d	0 ± 0d
EC	9.38 ± 0.31de	27.85 ± 0.94a	29.32 ± 1.6a	24.49 ± 4.23ab	20.62 ± 5.82bc	17.64 ± 2.54c	11.71 ± 1.58d	4.48 ± 0.13e
ECG	40.81 ± 0.98a	4.47 ± 0.54b	1.8 ± 0.19c	0.6 ± 0.09de	0.39 ± 0.12de	0.15 ± 0.02e	0.11 ± 0e	1.15 ± 0.33cd
Total phenols	151.98 ± 12.43a	148.78 ± 8.07a	139.26 ± 20.65a	106.88 ± 10.16b	108.44 ± 10.39b	83.7 ± 3.13c	82.04 ± 6.58c	61.35 ± 2.2d
Total flavonoids	184.2 ± 20.7ab	186.02 ± 11.76a	184.04 ± 22.47ab	169.49 ± 15.23abc	154.11 ± 25.96bcd	144.2 ± 12.76cd	138.51 ± 4.83d	104.71 ± 5.95e
Alkaloids (mg/g)
Caffeine	43.86 ± 1.03f	47.02 ± 1.41e	49.27 ± 0.14d	52.97 ± 1.45c	54.47 ± 1.42bc	56.06 ± 1.25b	59.18 ± 1.1a	60.35 ± 0.73a
Theobromine	1.76 ± 0.02e	2.02 ± 0.12d	2.25 ± 0.2c	2.43 ± 0.03abc	2.29 ± 0.15bc	2.26 ± 0.05bc	2.47 ± 0.11ab	2.55 ± 0.08a
Amino acids (mg/g)
Threonine	0.5 ± 0.03abc	0.48 ± 0.05a	0.42 ± 0.08ab	0.36 ± 0.06ab	0.33 ± 0.03de	0.41 ± 0.14e	0.46 ± 0.1cd	0.5 ± 0.06bc
Serine	0.7 ± 0.03a	0.63 ± 0.16a	0.51 ± 0.18a	0.41 ± 0.04a	0.43 ± 0.08b	0.55 ± 0.17b	0.63 ± 0.11a	0.64 ± 0.09a
Glycine	0.1 ± 0e	0.11 ± 0.03e	0.16 ± 0.03de	0.21 ± 0.01d	0.52 ± 0.04b	0.6 ± 0.04a	0.52 ± 0.1b	0.43 ± 0.02c
Alanine	0.45 ± 0c	0.73 ± 0.07bc	0.65 ± 0.03bc	0.78 ± 0.02b	1.65 ± 0.35a	1.61 ± 0.26a	0.91 ± 0.13b	0.73 ± 0.08bc
Proline	0.76 ± 0.03ac	0.1 ± 0c	0.19 ± 0.03bc	0.24 ± 0.04b	0.69 ± 0.73ab	0.42 ± 0.05abc	0.35 ± 0.05abc	0.29 ± 0.02abc
Valine	1.06 ± 0.03b	0.76 ± 0.07bc	0.87 ± 0.1bc	0.62 ± 0.14c	1.5 ± 0.31a	1.52 ± 0.42a	0.88 ± 0.19bc	0.78 ± 0.1bc
Isoleucine	0.49 ± 0.02abc	0.31 ± 0.01c	0.34 ± 0.05c	0.29 ± 0.09c	0.67 ± 0.31ab	0.75 ± 0.19a	0.47 ± 0.17bc	0.54 ± 0.06abc
Leucine	0.61 ± 0.01b	0.52 ± 0.04b	0.52 ± 0.08b	0.48 ± 0.15b	1.09 ± 0.45a	1.08 ± 0.26a	0.63 ± 0.17b	0.7 ± 0.07b
Tyrosine	0.42 ± 0c	0.6 ± 0.05c	0.69 ± 0.05bc	0.7 ± 0.13bc	1.37 ± 0.66a	1.19 ± 0.39ab	0.49 ± 0.17c	0.33 ± 0.02c
Phenylalanine	1.14 ± 0.02b	1.11 ± 0.08b	1.2 ± 0.16b	1.08 ± 0.19b	2.04 ± 0.78a	2.08 ± 0.48a	1.27 ± 0.45b	0.71 ± 0.11b
Lysine	0.67 ± 0.01e	1.17 ± 0.13e	2.75 ± 0.35c	2.01 ± 0.26d	4.45 ± 0.61a	4.69 ± 0.36a	4.53 ± 0.28a	3.59 ± 0.4b
Arginine	0.87 ± 0.01ab	0.95 ± 0.09ab	1.03 ± 0.18ab	0.75 ± 0.33b	1.48 ± 0.87a	1.11 ± 0.43ab	0.43 ± 0.13b	0.43 ± 0.04b
Aspartate	1.44 ± 0b	1.42 ± 0.03b	1.34 ± 0.12b	1.22 ± 0.15b	1.19 ± 0.1a	1.31 ± 0.27a	1.45 ± 0.17a	1.51 ± 0.08b
Asparagine	3.78 ± 0.04a	3.15 ± 1.1b	2.38 ± 1.26b	1.63 ± 0.23bc	1.48 ± 0.07b	1.77 ± 0.48b	1.99 ± 0.5c	1.87 ± 0.72c
Glutamate	3 ± 0.01de	2.25 ± 0.23e	3.37 ± 0.21de	3.78 ± 0.24d	9.21 ± 0.41b	11.19 ± 0.33a	12.17 ± 0.71a	7.07 ± 1.72c
Theanine	8.77 ± 0.03bc	9.08 ± 0.65bc	9.32 ± 0.57bc	7.85 ± 0.48c	13.23 ± 2.52a	10.93 ± 2.14b	6.98 ± 1.25c	1.17 ± 0.36e
GABA	0.13 ± 0.04f	0.51 ± 0.07d	0.37 ± 0.03e	0.41 ± 0.08de	0.68 ± 0.03c	0.78 ± 0.1c	0.91 ± 0.05b	1.07 ± 0.02a
Total amino acids	22.6 ± 0.11c	19.6 ± 1.36c	22.03 ± 2.1c	19.64 ± 2.32c	38.78 ± 8.16a	39.33 ± 6.02a	30.11 ± 4.01b	16.71 ± 2.88c
Results were represented as the Mean ± SD obtained from three replicates of each fermented tea sample of A.niger PW-2. a-d Means within each row with different letters are significantly different (P < 0.05). L*, degree of brightness; a*, degree of redness-greenness; b*, degree of yellowness-blueness; TCD, total color difference, calculated by the formula: TCD = [(ΔL*)2+(Δa*)2+(Δb*)2]1/2.

## Sheet: Table S3
Table S3
VIP values and P values of all chemical factors of analysis on samples of Day 0 and Day 21.
No.	Compound	VIP value	P value
1	Aspartate	0.626796	0.391593
2	Threonine	0.97684	0.0226795
3	Serine	0.954831	0.0251854
4	Asparagine	1.09889	1.07022e-08
5	Glutamate	1.00748	0.0546348
6	Theanine	1.09624	3.35552e-06
7	Glycine	1.09564	0.00182703
8	Alanine	1.0462	0.00356043
9	Valine	1.02494	0.00916095
10	Isoleucine	0.707484	0.190828
11	Leucine	0.830055	0.16255
12	Tyrosine	1.06207	0.0190459
13	Phenylalanine	1.06001	0.0022561
14	GABA	1.09692	4.04974e-06
15	Lysine	1.08887	0.00605518
16	Arginine	1.09149	4.87917e-05
17	Proline	1.09428	2.16593e-05
18	Gallic acid	1.09873	6.46596e-07
19	Theobromine	1.0909	6.35024e-05
20	EGC	1.07945	0.000389688
21	C	0.859814	0.0792157
22	Caffeine	1.09718	2.24243e-05
23	EGCG	1.0989	9.98391e-08
24	EC	1.0976	1.41018e-05
25	ECG	1.09888	3.01882e-07
26	Benzaldehyde	1.07848	0.00116681
27	1-Octen-3-ol	1.07069	0.00861496
28	2,2,4,6,6-Pentamethyl-heptane	1.00056	0.0116081
29	Decane	0.707125	0.24785
30	Benzeneacetaldehyde	1.00117	0.0161917
31	4-Methyl-decane	1.04157	0.0086827
32	2,5,6-Trimethyl-decane	0.473126	0.751603
33	(E)-Linalool oxide (furanoid)	1.0854	0.000415932
34	Linalool	1.00739	0.0101181
35	Nonanal	1.07577	0.000403057
36	3,6-Dimethyl-decane	0.934744	0.0379148
37	3,7-Dimethyl-undecane	0.780448	0.131794
38	3,7-Dimethyl-decane	1.04227	0.00570944
39	3,3,4-Trimethyl-decane	0.556317	0.367078
40	Undecane	1.05679	0.00369279
41	2,3-Dimethyldecane	1.09066	0.000341888
42	5-Methyl-undecane	1.08894	0.000412974
43	4-Methyl-undecane	1.03126	0.00752294
44	2,3-dimethyl-undecane	1.09266	0.00015221
45	3-Methyl-undecane	0.891602	0.112754
46	Methyl salicylate	1.08623	0.000281393
47	L-α-Terpineol	1.09815	1.41172e-06
48	Ethyl caprylate	1.05254	0.00306877
49	Dodecane	0.834987	0.179389
50	Decanal	1.08881	0.000165873
51	2,5-Octanedione	1.0677	0.00243078
52	Geraniol	1.09766	0.00073821
53	5-Acetoxy-5-methyl-dihydro-furan-2-one	1.0981	2.1349e-05
54	3-Undecanone	0.918007	0.0983798
55	2-Undecanone	0.949184	0.0353912
56	2,6,11-Trimethyl-dodecane	0.96837	0.0625077
57	2-Methylpropyl 2-hydroxydecanoate	0.840425	0.0934506
58	3-Methyl-tridecane	0.978974	0.0556535
59	3-Methylene-tridecane	1.02057	0.0202024
60	Tetradecane	1.05651	0.00489507
61	Cedrene	1.09779	7.02504e-06
62	Acenaphthylene	1.09286	2.29471e-05
63	(Z)-Geranylacetone	1.088	0.00023665
64	Butylated hydroxytoluene	0.755853	0.242904
65	Pentadecane	0.95236	0.0383828
66	2,4-Di-tert-butylphenol	0.787612	0.2113
67	Hexadecane	1.04305	0.0107332
68	3-Methyl-pentadecane	1.02816	0.0168824
69	2,2,4-Trimethyl-1,3-pentanediol diisobutyrate	1.0912	0.000144379
70	Ethyl laurate	1.08745	0.000323586
71	Heptadecane	0.98029	0.0986272
72	Anthracene	1.03736	0.00440458
73	Ethyl myristate	0.986938	0.0189513
74	Octadecane	0.83044	0.2774
75	2,6,10,15-Tetramethyl-heptadecane	0.687436	0.646437
76	Isopropyl myristate	0.589338	0.315113
77	Phytone	0.803135	0.326532
78	Methyl isoheptadecanoate	1.06431	0.00227414
79	Diisobutyl phthalate	0.983285	0.0212979
80	Ethyl palmitate	1.05227	0.0044115
81	Linoleic acid	0.571483	0.951625
82	Linolenic acid	1.02774	0.00791133
83	L	1.09923	0.000542133
84	a*	1.09947	5.66054e-09
85	b*	1.09906	6.54553e-09
86	Theaflavins	1.02875	0.00777444
87	Thearubigins	1.07943	0.0122753
88	Teabrownins	1.09829	1.67297e-06
89	Total phenols	1.08557	0.000240661
90	Total flavonoids	1.05465	0.00307115
P-value representing the significant different between samples of Day 0 and Day 21, was acquired from the student’s t-test analysis conducted with SPSS 22.0 (SPSS Inc., Chicago, IL, USA). VIP value was obtained from the orthogonal partial least square-discriminate analysis (OPLS-DA) and those compounds with VIP value greater than 1 were the marker compounds contributed to the variation of ferment…

## Sheet: Table S4
Table S4
All proteins identified in fermented tea samples.
Accession	Description	Abundance of proteins								Number of proteins
		Day 0	Day 3	Day 6	Day 9	Day 12	Day 15	Day 18	Day 21	Day 0	Day 3	Day 6	Day 9	Day 12	Day 15	Day 18	Day 21
XP_001399706.1	elongation factor 2 [Aspergillus niger CBS 513.88]	2.24429e+09	2.6572e+10	2.22574e+10	2.41606e+10	2.31445e+10	2.04452e+10	1.64521e+10	2.4343e+10	38	59	58	59	60	60	59	61
XP_001394256.1	phosphoenolpyruvate carboxykinase [ATP] [Aspergillus niger CBS 513.88]	9.15277e+08	1.40114e+10	1.55815e+10	1.19858e+10	1.53571e+10	8.41013e+09	3.15039e+09	3.06205e+09	6	42	42	42	42	42	37	38
XP_001401759.1	aminopeptidase 2 [Aspergillus niger CBS 513.88]	9.6982e+08	1.16757e+10	1.39659e+10	1.16362e+10	1.1494e+10	9.54604e+09	6.01426e+09	5.21358e+09	11	44	46	47	46	47	42	43
XP_001401543.1	5-methyltetrahydropteroyltriglutamate--homocysteine methyltransferase [Aspergillus niger CBS 513.88]	5.21254e+08	1.51491e+10	1.20272e+10	1.2734e+10	1.32638e+10	8.37775e+09	5.95444e+09	9.46133e+09	17	43	44	45	45	43	42	44
XP_001388595.1	catalase R [Aspergillus niger CBS 513.88]	1.07185e+09	2.77861e+09	8.78099e+09	1.24515e+10	1.73983e+10	4.27542e+10	1.07582e+11	8.93206e+10	13	19	23	26	25	26	26	26
XP_001392074.2	heat shock protein [Aspergillus niger CBS 513.88]	6.03587e+09	1.55068e+10	2.00368e+10	2.47219e+10	2.81415e+10	2.92474e+10	2.32061e+10	1.63643e+10	15	29	29	28	29	29	28	29
XP_001400588.1	NAD-specific glutamate dehydrogenase [Aspergillus niger CBS 513.88]	4.56451e+08	9.17029e+08	8.01736e+08	1.24678e+09	1.85805e+09	5.46391e+09	8.20349e+09	3.8295e+09	7	24	29	35	39	48	48	47
XP_001392772.1	transketolase [Aspergillus niger CBS 513.88]	2.69259e+09	1.02053e+10	9.16576e+09	1.20586e+10	1.23867e+10	1.13834e+10	1.13011e+10	33971791588	10	33	35	37	36	36	34	36
XP_001397496.1	glyceraldehyde-3-phosphate dehydrogenase [Aspergillus niger CBS 513.88]	1.35271e+09	2.71192e+10	2.96693e+10	3.39278e+10	3.58415e+10	3.42777e+10	2.29227e+10	4.15544e+10	8	23	26	27	29	27	26	29
XP_001392696.1	glycogen phosphorylase [Aspergillus niger CBS 513.88]	5.10248e+08	9.53733e+09	1.76309e+10	2.17067e+10	1.72041e+10	1.21332e+10	2.54672e+09	1.47853e+09	13	39	41	40	42	39	34	31
XP_001401577.1	pyruvate carboxylase [Aspergillus niger CBS 513.88]	1.18338e+09	6.23717e+09	4.31938e+09	4.45961e+09	4.94454e+09	6.64031e+09	6.32919e+09	6.75528e+09	7	40	38	43	44	45	43	44
XP_001401841.1	2-oxoglutarate dehydrogenase [Aspergillus niger CBS 513.88]	3.6415e+09	1.16363e+10	8.49705e+09	9.1522e+09	1.08366e+10	1.40065e+10	1.05758e+10	6.95082e+09	13	33	37	40	42	42	41	42
XP_001399078.1	enolase [Aspergillus niger CBS 513.88]	9.5295e+08	1.42829e+10	1.49988e+10	1.8556e+10	2.24778e+10	2.26707e+10	1.45053e+10	1.6542e+10	9	22	22	21	21	22	22	21
XP_001393974.1	heat shock protein 90 [Aspergillus niger CBS 513.88]	2.70719e+09	8.65877e+09	6.83788e+09	6.50839e+09	6.31626e+09	6.64401e+09	5.31836e+09	4.38338e+09	17	41	42	43	41	41	38	40
XP_001397850.1	glucose-6-phosphate isomerase [Aspergillus niger CBS 513.88]	5.06958e+09	4.51502e+09	5.16762e+09	7.98106e+09	9.45803e+09	7.70151e+09	6.11199e+09	11848571493	11	25	26	28	28	28	28	28
XP_003188743.1	heat shock protein Hsp88 [Aspergillus niger CBS 513.88]	4.017e+09	5.37742e+09	4.15537e+09	3.70326e+09	3.19649e+09	3.19807e+09	3.25085e+09	5665668362	11	29	31	33	33	34	35	37
XP_001393629.1	catalase A [Aspergillus niger CBS 513.88]	7.21653e+08	2.04069e+08	1.95881e+08	1.49753e+08	1.07043e+08	8.04549e+07	2.08984e+09	18607358962	8	7	8	8	6	8	22	29
XP_001402275.1	cell division control protein 48 [Aspergillus niger CBS 513.88]	2.2935e+10	8.98858e+09	7.82115e+09	5.83037e+09	4.89119e+09	4.51476e+09	4.59907e+09	6.33148e+09	7	43	43	41	42	41	40	44
XP_001399881.1	fructose-bisphosphate aldolase [Aspergillus niger CBS 513.88]	3.1046e+09	1.01367e+10	9.98876e+09	1.53524e+10	1.82769e+10	1.60009e+10	1.08777e+10	2.4535e+10	7	20	20	22	22	22	21	22
XP_001398041.1	ATP synthase subunit alpha [Aspergillus niger CBS 513.88]	1.12627e+10	1.75939e+10	2.2832e+10	3.69355e+10	4.19171e+10	5.23146e+10	3.36081e+10	25710676017	21	32	36	35	37	36	36	36
XP_001391760.1	dihydrolipoyl dehydrogenase [Aspergillus niger CBS 513.88]	3.95485e+08	4.37674e+09	5.43761e+09	9.65024e+09	1.0639e+10	1.33682e+10	1.33252e+10	9478188310	7	22	24	27	26	27	27	25
XP_001401404.1	dipeptidyl peptidase III [Aspergillus niger CBS 513.88]	1.16042e+09	1.44254e+09	1.83867e+09	2.98496e+09	3.37289e+09	4.27543e+09	4.1618e+09	3606564726	11	32	32	34	36	34	35	35
XP_001392315.1	adenosylhomocysteinase [Aspergillus niger CBS 513.88]	1.59974e+09	1.35575e+10	1.94423e+10	1.79126e+10	1.77377e+10	1.40178e+10	8.86568e+09	1.08446e+10	11	27	29	30	29	31	27	32
XP_001399135.1	glucosamine--fructose-6-phosphate aminotransferase [isomerizing] [Aspergillus niger CBS 513.88]	2.81039e+09	6.96633e+09	6.29898e+09	4.75037e+09	3.62145e+09	1.94502e+09	1.12317e+09	2.59039e+08	8	31	31	31	29	28	29	18
XP_001400300.1	alpha-mannosidase [Aspergillus niger CBS 513.88]	3.36356e+09	3.37117e+09	4.87884e+09	6.66967e+09	8.25129e+09	1.04439e+10	1.08091e+10	2.85368e+09	6	29	33	40	39	40	40	35
XP_001397817.1	heat shock protein [Aspergillus niger CBS 513.88]	1.47351e+09	5.57278e+09	6.54956e+09	8.65472e+09	8.97618e+09	9.19864e+09	9.20766e+09	10192686952	12	25	28	29	30	28	26	28
XP_001400408.1	succinate dehydrogenase [ubiquinone] flavoprotein subunit [Aspergillus niger CBS 513.88]	1.92021e+09	1.77302e+09	2.2663e+09	4.78267e+09	5.82303e+09	6.16924e+09	4.63634e+09	4715150624	8	24	28	32	33	32	32	32
XP_001389347.1	isocitrate lyase [Aspergillus niger CBS 513.88]	2.32402e+09	1.07794e+09	3.08898e+09	5.55716e+09	7.87296e+09	5.57675e+09	2.62359e+09	1.23687e+09	10	23	27	32	33	32	28	27
XP_001394055.1	ATP-citrate synthase subunit 1 [Aspergillus niger CBS 513.88]	1.09518e+09	2.89633e+09	1.55357e+09	1.16675e+09	1.26766e+09	1.74034e+09	1.40899e+09	4.32395e+09	11	29	27	25	28	28	25	32
XP_001398011.1	acetyl-CoA hydrolase [Aspergillus niger CBS 513.88]	2.25747e+09	6.94492e+09	1.2166e+10	1.08458e+10	1.16919e+10	6.61811e+09	4.19401e+09	5.31996e+09	7	23	26	27	27	26	23	27
XP_001394208.2	6-phosphogluconate dehydrogenase, decarboxylating 1 [Aspergillus niger CBS 513.88]	6.88955e+09	8.86031e+09	7.39612e+09	6.8263e+09	7.51421e+09	8.414e+09	7.92885e+09	1.87773e+10	12	25	25	25	26	26	24	25
XP_001396580.2	formate dehydrogenase [Aspergillus niger CBS 513.88]	1.00323e+09	1.18554e+10	1.8711e+10	3.38104e+10	4.29549e+10	3.12105e+10	2.03214e+10	2.38219e+10	10	20	21	21	22	22	21	21
XP_001398224.1	heat shock protein [Aspergillus niger CBS 513.88]	1.0286e+09	7.48112e+09	5.13884e+09	4.66602e+09	4.0956e+09	7.83347e+09	7.39606e+09	5926382337	14	29	29	27	28	29	28	29
XP_001393157.2	aconitate hydratase [Aspergillus niger CBS 513.88]	4.21894e+08	2.3317e+09	3.31844e+09	5.1594e+09	6.03283e+09	6.81652e+09	8.16727e+09	1.27259e+10	12	27	28	30	32	31	32	33
XP_001400728.1	peroxisomal hydratase-dehydrogenase-epimerase [Aspergillus niger CBS 513.88]	1.44078e+09	1.4429e+09	2.81195e+09	6.54239e+09	7.34378e+09	7.15497e+09	3.61645e+09	1407670707	9	26	36	39	41	39	38	34
XP_001400382.2	plasma membrane ATPase 2 [Aspergillus niger CBS 513.88]	6.43832e+08	5.77609e+09	3.15636e+09	2.63638e+09	1.69432e+09	1.55431e+09	8.56489e+08	1.84054e+08	10	25	24	21	21	21	20	9
XP_001390959.1	succinyl-CoA:3-ketoacid-coenzyme A transferase 1 [Aspergillus niger CBS 513.88]	4.58094e+08	2.17224e+09	4.53088e+09	7.36165e+09	9.45309e+09	8.44938e+09	6.6482e+09	2.34103e+09	4	22	27	26	27	27	26	23
XP_001398998.1	alcohol oxidase [Aspergillus niger CBS 513.88]	6.7344e+08	3.1905e+08	8.07262e+08	2.73715e+09	3.89244e+09	5.48651e+09	1.20855e+09	4.7274e+08	8	14	22	31	32	35	24	18
XP_001389628.1	mitochondrial-processing peptidase subunit beta [Aspergillus niger CBS 513.88]	4.48649e+09	4.40611e+09	4.60028e+09	6.81905e+09	7.45271e+09	7.92138e+09	5.48975e+09	4396584529	8	24	26	29	29	29	28	28
XP_001400173.1	v-type proton ATPase catalytic subunit A [Aspergillus niger CBS 513.88]	8.09254e+08	2.73543e+09	3.19172e+09	4.68599e+09	6.60808e+09	7.6435e+09	3.62969e+09	2.12392e+09	6	29	34	34	36	35	33	35
XP_001395171.1	UTP--glucose-1-phosphate uridylyltransferase [Aspergillus niger CBS 513.88]	1.77207e+09	6.36661e+09	5.34494e+09	4.618e+09	4.03599e+09	3.31124e+09	2.36939e+09	2723810028	7	30	30	32	30	30	29	30
XP_001391348.1	elongation factor 3 [Aspergillus niger CBS 513.88]	8.1723e+08	4.1738e+09	2.64097e+09	2.33916e+09	2.55856e+09	1.30365e+09	1.33537e+09	1.40133e+09	13	29	28	28	30	25	24	27
XP_001399855.1	vacuolar protease A [Aspergillus niger CBS 513.88]	2.14169e+08	8.4241e+09	9.82097e+09	9.66901e+09	1.04589e+10	1.37871e+10	1.93538e+10	1.6535e+10	6	15	15	16	16	16	16	16
XP_001396595.1	actin [Aspergillus niger CBS 513.88]	9.5965e+09	1.39093e+10	1.21944e+10	9.91949e+09	8.93062e+09	5.5976e+09	5.83081e+09	3631331356	14	24	24	24	24	23	22	23
XP_001391973.1	pyruvate kinase [Aspergillus niger CBS 513.88]	7.7878e+08	4.4144e+09	6.28007e+09	6.28986e+09	5.28053e+09	4.41831e+09	2.96801e+09	6.55628e+09	5	29	32	32	33	31	30	33
XP_001400342.1	glucose-6-phosphate 1-dehydrogenase [Aspergillus niger CBS 513.88]	1.54779e+08	1.85596e+09	2.10391e+09	3.04626e+09	2.95257e+09	3.26353e+09	2.66504e+09	7.23384e+09	7	27	32	32	31	35	31	35
XP_001391230.2	X-Pro dipeptidyl-peptidase (S15 family) protein [Aspergillus niger CBS 513.88]	9.85802e+08	2.003e+09	3.59024e+09	5.84791e+09	8.5886e+09	8.59723e+09	6.13362e+09	2.01168e+09	10	16	23	24	25	25	23	20
XP_001392342.1	phosphoglycerate kinase [Aspergillus niger CBS 513.88]	2.48186e+08	4.04655e+09	3.01356e+09	2.95732e+09	2.78695e+09	2.75605e+09	4.31875e+09	16282846163	7	24	23	23	21	23	23	29
XP_001394384.1	dihydrodipicolinate synthetase family protein [Aspergillus niger CBS 513.88]	2.39583e+08	1.87441e+10	4.54783e+10	1.05543e+11	9.28527e+10	1.07765e+11	6.23918e+10	3.60189e+10	6	16	17	17	18	18	17	18
XP_001399898.1	phosphoglucomutase [Aspergillus niger CBS 513.88]	3.08079e+08	5.89519e+09	4.8082e+09	5.02982e+09	4.80945e+09	3.86812e+09	2.33909e+09	5143083057	6	30	27	30	29	29	26	29
XP_001389622.1	beta-galactosidase E [Aspergillus niger CBS 513.88]	1.997e+08	2.72536e+08	6.34292e+08	1.23507e+09	1.37787e+09	3.21589e+09	1.0255e+10	1.459e+10	6	10	15	15	15	18	18	18
XP_001396306.1	phosphoketolase [Aspergillus niger CBS 513.88]	1.75624e+08	1.42295e+08	2.29176e+07	4.10061e+07	4.26306e+07	3.32901e+07	7.77819e+08	7.32149e+09	7	8	4	6	5	4	24	37
XP_001400371.1	isocitrate dehydrogenase [NADP] [Aspergillus niger CBS 513.88]	7.18024e+08	1.18857e+10	1.03533e+10	1.17262e+10	1.3181e+10	1.162e+10	7.04474e+09	5.61186e+09	7	28	29	31	31	30	30	29
XP_001397257.2	NACHT domain protein [Aspergillus niger CBS 513.88]	4.68034e+08	3.25665e+08	3.8927e+08	2.87806e+08	3.25711e+08	2.63823e+08	6.00585e+08	3.09509e+09	7	5	12	7	11	10	23	45
XP_001389265.1	methylmalonate-semialdehyde dehydrogenase [acylating] [Aspergillus niger CBS 513.88]	1.09887e+09	3.09796e+09	5.90934e+09	7.091e+09	7.22124e+09	8.72105e+09	6.06706e+09	2.27181e+09	9	14	19	19	18	19	18	15
XP_001388914.1	hypothetical protein ANI_1_620014 [Aspergillus niger CBS 513.88]	8.69652e+08	8.42524e+08	1.0433e+09	1.5467e+09	1.58399e+09	2.80038e+09	2.14505e+09	2.5785e+08	4	16	19	22	24	24	23	13
XP_001393983.1	citrate synthase [Aspergillus niger CBS 513.88]	2.46783e+08	4.54022e+09	6.85517e+09	1.68787e+10	2.12423e+10	1.86919e+10	1.62357e+10	2.4531e+10	8	21	22	22	22	22	22	23
XP_001398015.1	fumarate reductase [Aspergillus niger CBS 513.88]	1.22473e+09	1.19512e+09	2.21119e+09	4.88224e+09	6.55679e+09	6.55574e+09	3.99837e+09	2.24335e+09	5	19	26	28	29	29	28	29
XP_001396725.1	malate synthase, glyoxysomal [Aspergillus niger CBS 513.88]	5.08301e+08	1.7802e+09	2.78959e+09	3.94055e+09	4.92515e+09	5.41577e+09	3.54357e+09	4.77201e+09	6	23	29	30	29	31	30	31
XP_001395564.1	heat shock protein 60 [Aspergillus niger CBS 513.88]	7.26862e+08	6.55684e+09	6.86755e+09	7.60189e+09	7.40442e+09	7.51805e+09	8.79119e+09	10684916079	11	34	33	34	34	33	33	34
XP_001398320.1	4-aminobutyrate aminotransferase [Aspergillus niger CBS 513.88]	3.39057e+08	8.02854e+08	9.02438e+08	1.57642e+09	2.03135e+09	2.59212e+09	2.53338e+09	3720781420	4	14	17	21	21	23	21	25
XP_001401042.1	ATP synthase subunit beta, partial [Aspergillus niger CBS 513.88]	6.7051e+07	4.7999e+09	7.57637e+09	1.57498e+10	1.88573e+10	2.07126e+10	1.2916e+10	1.23677e+10	3	12	14	14	14	14	14	14
XP_001388638.2	aromatic-L-amino-acid decarboxylase [Aspergillus niger CBS 513.88]	1.29777e+09	9.70361e+09	9.70789e+09	8.61947e+09	1.27901e+10	8.84149e+09	5.94235e+09	2004195633	6	22	22	22	22	22	20	18
XP_001401574.2	IMP cyclohydrolase [Aspergillus niger CBS 513.88]	1.74873e+08	1.27936e+09	8.23092e+08	7.27247e+08	6.96069e+08	5.21804e+08	7.82261e+08	2635408178	6	21	18	18	19	16	19	26
XP_001398816.1	beta-glucosidase A [Aspergillus niger CBS 513.88]	6.29824e+08	1.22445e+09	2.31362e+09	2.71518e+09	2.82022e+09	1.03349e+10	3.96843e+10	61460718531	10	17	21	22	22	22	23	24
XP_001400322.1	aspartyl aminopeptidase [Aspergillus niger CBS 513.88]	4.03725e+08	1.14913e+09	1.54897e+09	4.05123e+09	5.30052e+09	6.58905e+09	4.13512e+09	2.96749e+09	7	17	17	21	22	22	22	22
XP_001398942.1	elongation factor 1-alpha [Aspergillus niger CBS 513.88]	1.78799e+10	4.53763e+10	3.62052e+10	3.16775e+10	2.97518e+10	2.17444e+10	2.19403e+10	1.92731e+10	15	21	23	23	23	23	23	22
XP_001392844.1	aldehyde dehydrogenase [Aspergillus niger CBS 513.88]	2.52933e+08	5.31168e+09	3.94001e+09	7.12668e+09	1.01212e+10	1.61164e+10	1.16564e+10	8626093373	6	23	22	24	24	24	24	25
XP_001389120.1	reductase-like protein [Aspergillus niger CBS 513.88]	5.02111e+08	1.76562e+10	1.71082e+10	1.34447e+10	8.76885e+09	5.80171e+09	3.37453e+09	12546997237	8	16	16	16	16	16	15	15
XP_001399817.2	pyruvate decarboxylase [Aspergillus niger CBS 513.88]	5.52634e+08	4.91608e+08	6.646e+08	5.15214e+08	3.51604e+08	2.20606e+08	5.16357e+08	4056384418	5	12	15	14	14	12	15	20
XP_001394413.1	glucose-regulated protein [Aspergillus niger CBS 513.88]	2.25228e+09	3.7857e+09	3.26832e+09	2.88166e+09	3.20817e+09	3.97153e+09	2.79783e+09	9.47954e+08	7	26	27	27	29	29	29	25
XP_001401007.1	hypothetical protein ANI_1_558124 [Aspergillus niger CBS 513.88]	3.45517e+08	5.91299e+09	3.52044e+09	2.73736e+09	2.24458e+09	1.57105e+09	9.92093e+08	1.27836e+09	5	23	23	23	23	22	20	22
XP_001397570.1	regulatory protein SUAPRGA1 [Aspergillus niger CBS 513.88]	2.49855e+08	3.5022e+09	3.02348e+09	1.97028e+09	2.04593e+09	1.74517e+09	1.6914e+09	4108112964	7	14	14	13	15	14	14	14
XP_001388739.2	polyadenylate-binding protein, cytoplasmic and nuclear [Aspergillus niger CBS 513.88]	3.84391e+09	3.55841e+09	3.29147e+09	2.58928e+09	2.04907e+09	2.23828e+09	1.71327e+09	2168056315	12	25	24	25	23	20	20	26
XP_001398874.1	dihydroxy-acid dehydratase [Aspergillus niger CBS 513.88]	2.58256e+10	7.54821e+09	8.04048e+09	6.53419e+09	6.65353e+09	6.07555e+09	4.87873e+09	3108079352	5	16	21	21	22	21	20	21
XP_001396717.2	2-methylcitrate dehydratase [Aspergillus niger CBS 513.88]	4.52185e+08	9.33893e+08	1.68894e+09	4.08651e+09	4.4443e+09	6.0359e+09	6.07129e+09	3728831246	3	15	19	18	18	18	18	17
XP_001400124.1	phosphoribosylformylglycinamidine synthase [Aspergillus niger CBS 513.88]	6.75358e+08	4.75299e+08	3.22055e+08	3.37821e+08	4.25583e+08	4.84392e+08	4.99714e+08	1641306060	6	11	7	16	15	15	18	26
XP_001394000.1	NADH-ubiquinone oxidoreductase subunit [Aspergillus niger CBS 513.88]	3.72634e+09	1.0813e+09	1.36498e+09	1.56897e+09	1.77235e+09	2.6747e+09	2.02848e+09	1.12246e+09	16	22	28	29	30	30	28	27
XP_001400329.2	Inorganic pyrophosphatase, partial [Aspergillus niger CBS 513.88]	1.57105e+08	8.95206e+09	1.16371e+10	1.0988e+10	9.8381e+09	6.38997e+09	3.82394e+09	4.40047e+09	3	18	18	18	18	18	18	18
XP_001393647.1	alpha-xylosidase [Aspergillus niger CBS 513.88]	8.62004e+08	6.13964e+08	7.68777e+08	9.30239e+08	1.15553e+09	1.92453e+09	5.85905e+09	8.72883e+09	8	13	15	14	16	18	21	22
XP_001391287.1	proteasome subunit alpha type-2 [Aspergillus niger CBS 513.88]	3.70306e+08	1.37349e+09	2.51664e+09	2.88507e+09	2.76503e+09	2.33176e+09	1.33919e+09	2165602295	6	15	15	15	15	15	14	15
XP_001397074.1	L-xylulose reductase [Aspergillus niger CBS 513.88]	3.36722e+08	7.78556e+07	6.14201e+07	4.93733e+07	8.54744e+07	7.16098e+07	1.8455e+09	16514101541	8	6	7	7	6	8	15	19
XP_001393003.2	catalase [Aspergillus niger CBS 513.88]	1.64682e+08	7.09201e+07	1.45345e+08	1.03938e+08	8.90107e+07	8.65101e+07	3.66143e+08	3855969924	3	2	6	7	5	6	16	21
XP_001392465.2	translation elongation factor 1 subunit beta [Aspergillus niger CBS 513.88]	1.05746e+09	7.64702e+09	6.95369e+09	4.23025e+09	4.37225e+09	3.01863e+09	2.5465e+09	5.23717e+09	5	12	13	13	13	13	10	13
XP_001391851.1	14-3-3 protein [Aspergillus niger CBS 513.88]	7.54665e+08	4.61201e+09	5.87104e+09	8.3312e+09	9.41029e+09	9.15485e+09	6.38843e+09	7433841211	5	19	19	19	19	19	18	19
XP_001389081.1	argininosuccinate lyase [Aspergillus niger CBS 513.88]	7.64198e+08	8.94978e+08	8.18845e+08	9.88688e+08	1.20244e+09	1.49491e+09	1.49391e+09	1.29906e+09	5	19	19	20	20	23	21	23
XP_001399080.1	14-3-3 protein [Aspergillus niger CBS 513.88]	4.52671e+09	4.32496e+09	4.87735e+09	5.65534e+09	6.7653e+09	5.22914e+09	4.60069e+09	5.46312e+09	7	16	18	17	18	18	18	18
XP_001399807.2	glutaminase [Aspergillus niger CBS 513.88]	2.2956e+09	2.83983e+09	4.10565e+09	3.87278e+09	4.72606e+09	6.73146e+09	1.01471e+10	3.66431e+09	5	16	18	17	18	18	18	18
XP_001391963.1	sphingolipid long chain base-responsive protein PIL1 [Aspergillus niger CBS 513.88]	2.60356e+09	1.28787e+09	7.75504e+08	5.39504e+08	5.61714e+08	6.10057e+08	1.44194e+09	1.15677e+10	12	11	5	10	9	8	18	21
XP_001391510.1	isovaleryl-CoA dehydrogenase 2 [Aspergillus niger CBS 513.88]	4.43735e+08	3.72044e+08	3.75031e+08	2.07315e+09	2.9185e+09	6.11178e+09	6.59478e+09	2.15725e+09	6	9	11	20	19	21	21	18
XP_001398281.2	beta-glucosidase J [Aspergillus niger CBS 513.88]	8.59627e+08	2.32846e+08	4.51841e+08	1.62691e+09	2.18259e+09	9.50355e+09	1.87373e+10	4.1904e+09	11	13	13	20	23	24	25	23
XP_001390247.2	glutathione reductase [Aspergillus niger CBS 513.88]	4.13787e+08	4.06476e+09	3.67446e+09	2.49044e+09	2.5485e+09	2.03061e+09	2.85592e+09	3.65599e+09	7	23	22	23	21	22	23	23
XP_003188908.1	malate dehydrogenase [Aspergillus niger CBS 513.88]	5.70181e+07	7.39102e+09	9.86082e+09	1.6988e+10	1.67408e+10	1.87036e+10	1.14887e+10	9711516377	3	15	15	15	15	15	15	15
XP_001394313.1	hydroxyacid-oxoacid transhydrogenase [Aspergillus niger CBS 513.88]	1.87729e+08	3.76039e+08	4.76702e+08	1.50884e+09	2.06116e+09	2.34397e+09	1.441e+09	682123369	5	12	10	16	16	15	15	16
XP_001400741.2	rhamnogalacturonate lyase A [Aspergillus niger CBS 513.88]	7.25602e+07	7.3132e+08	8.1851e+08	1.35122e+09	1.34734e+09	2.63948e+09	7.2324e+09	7.0423e+09	3	10	9	12	11	13	13	14
XP_001398465.1	seryl-tRNA synthetase, cytoplasmic [Aspergillus niger CBS 513.88]	1.66006e+08	1.25995e+09	1.12917e+09	1.50489e+09	2.0385e+09	1.85024e+09	1.08945e+09	1.39197e+09	3	19	20	22	23	23	20	23
XP_001395075.1	Cys-Gly metallodipeptidase dug1 [Aspergillus niger CBS 513.88]	2.35905e+08	1.5181e+09	1.32913e+09	2.16001e+09	2.00628e+09	1.53282e+09	1.30696e+09	2337260510	3	20	18	21	21	19	18	21
XP_001393980.2	ubiquinol-cytochrome C reductase complex core protein 2 [Aspergillus niger CBS 513.88]		2.24167e+09	4.43455e+09	7.20381e+09	7.47658e+09	7.6355e+09	6.57402e+09	4878986166		14	15	15	15	15	15	15
XP_001395812.2	isocitrate lyase [Aspergillus niger CBS 513.88]	9.66162e+07	6.34151e+08	8.37919e+08	1.60829e+09	2.3184e+09	2.8179e+09	2.37592e+09	1575056627	2	13	19	22	23	23	23	22
XP_001392067.1	glutamate synthase [NADPH] [Aspergillus niger CBS 513.88]	5.85787e+08	2.57874e+08	2.05589e+08	1.64898e+08	1.30859e+08	1.03955e+08	1.85744e+08	1135637292	10	12	10	10	7	10	12	31
XP_001391302.1	malate dehydrogenase [Aspergillus niger CBS 513.88]	9.96841e+08	9.26279e+09	1.22806e+10	1.83098e+10	2.00869e+10	2.09636e+10	1.59737e+10	1.12362e+10	4	13	12	13	14	14	13	14
XP_001389006.1	fumarylacetoacetate hydrolase family protein [Aspergillus niger CBS 513.88]	1.28726e+08	6.1669e+09	4.98023e+09	3.01093e+09	3.07293e+09	1.14923e+09	4.39067e+08	6.72912e+08	4	11	11	11	11	10	10	10
XP_001391283.1	metallopeptidase MepB [Aspergillus niger CBS 513.88]	1.9983e+09	1.1328e+09	1.11202e+09	1.99597e+09	2.52955e+09	2.50833e+09	1.82186e+09	2.04942e+09	6	16	16	23	24	25	25	26
XP_001401575.2	clathrin heavy chain [Aspergillus niger CBS 513.88]	4.86731e+08	9.45331e+08	7.04546e+08	8.44252e+08	8.78146e+08	6.54089e+08	4.57528e+08	213563796	9	22	24	27	27	24	20	15
XP_001391231.2	FAD binding domain protein [Aspergillus niger CBS 513.88]	1.0579e+08	5.50827e+08	7.73764e+08	1.76829e+09	2.54583e+09	3.66505e+09	2.26792e+09	253191814	5	16	18	21	22	22	20	15
XP_001398232.1	primary amine oxidase 2 [Aspergillus niger CBS 513.88]	3.12757e+08	1.9211e+09	1.26991e+09	1.76838e+09	2.6045e+09	3.34538e+09	4.49646e+09	2114960608	5	22	22	22	24	24	24	24
XP_001399343.1	v-type proton ATPase subunit B [Aspergillus niger CBS 513.88]	6.03222e+08	1.09207e+09	1.09697e+09	1.95059e+09	2.59535e+09	3.08822e+09	1.36513e+09	8.88752e+08	8	18	20	22	21	22	19	19
XP_001400958.1	hypothetical protein ANI_1_1332124 [Aspergillus niger CBS 513.88]	7.12097e+08	3.73223e+09	2.62666e+09	2.55567e+09	4.31027e+09	1.65859e+09	7.78494e+08	1.09165e+09	5	16	14	15	17	13	14	13
XP_001388458.1	3-oxoacyl-[acyl-carrier-protein] synthase [Aspergillus niger CBS 513.88]	2.22095e+09	1.95993e+09	1.18535e+09	6.91934e+08	5.57027e+08	7.18467e+08	8.87581e+08	1.97399e+09	14	35	31	24	21	27	29	40
XP_001389036.2	glycogen debranching enzyme [Aspergillus niger CBS 513.88]	3.35384e+08	2.28074e+09	3.27862e+09	2.99692e+09	2.91583e+09	2.14465e+09	9.76509e+08	5.34739e+08	8	25	26	24	26	22	16	20
XP_001391644.1	monooxygenase [Aspergillus niger CBS 513.88]	7.78784e+08	8.21744e+09	6.75262e+09	5.40157e+09	4.59143e+09	9.85778e+08	3.30179e+08	1.18202e+08	9	18	18	19	18	12	8	8
XP_001391512.1	3-methylcrotonyl-CoA carboxylase subunit alpha (MccA) [Aspergillus niger CBS 513.88]	8.37371e+08	5.41786e+08	8.28271e+08	8.30453e+08	1.16452e+09	1.81275e+09	2.52075e+09	9.66926e+08	5	8	11	18	19	22	22	21
XP_001389119.2	phosphatidyl synthase [Aspergillus niger CBS 513.88]	2.02022e+08	3.19894e+09	3.20399e+09	1.68283e+09	1.12914e+09	7.53727e+08	1.55843e+09	1.93225e+09	5	21	23	20	19	21	22	24
XP_001390144.1	4-hydroxy-2-oxovalerate aldolase [Aspergillus niger CBS 513.88]	1.48923e+08	4.31101e+09	7.38578e+09	6.71862e+09	7.41727e+09	3.68039e+09	1.13305e+09	850308935	2	11	14	14	14	12	9	9
XP_001389698.2	short/branched chain specific acyl-CoA dehydrogenase [Aspergillus niger CBS 513.88]	4.09139e+08	1.88151e+09	3.24752e+09	4.61619e+09	4.98285e+09	6.16154e+09	5.27746e+09	1.96004e+09	9	18	19	19	19	19	19	19
XP_001398856.2	glutamate carboxypeptidase [Aspergillus niger CBS 513.88]	2.07612e+08	1.06307e+09	1.68675e+09	1.64579e+09	1.9389e+09	3.12529e+09	2.82178e+09	8.82363e+08	5	11	12	13	13	13	13	13
XP_001391826.1	repressible alkaline phosphatase [Aspergillus niger CBS 513.88]	5.86659e+07	2.27414e+09	2.16057e+09	1.73924e+09	2.02492e+09	2.7588e+09	3.24919e+09	2390547874	3	18	19	18	19	20	16	20
XP_001389663.1	histidine biosynthesis trifunctional protein [Aspergillus niger CBS 513.88]	8.41623e+08	1.5252e+09	1.68207e+09	1.78797e+09	2.01044e+09	1.55963e+09	1.09865e+09	5.76112e+08	8	25	26	26	25	25	22	21
XP_001397611.1	phosphoglycerate mutase, 2,3-bisphosphoglycerate-independent [Aspergillus niger CBS 513.88]	1.12326e+09	2.70156e+09	2.16036e+09	2.6422e+09	2.84432e+09	3.16131e+09	1.90926e+09	1781349182	8	19	18	20	21	21	19	20
XP_001399690.1	L-kynurenine/alpha-aminoadipate aminotransferase [Aspergillus niger CBS 513.88]	6.33213e+07	9.25816e+08	5.86742e+08	1.02391e+09	1.20167e+09	1.69221e+09	1.28396e+09	2.29126e+08	2	11	11	13	13	14	14	8
XP_001398619.1	carnitine acetyl transferase [Aspergillus niger CBS 513.88]	1.81516e+08	1.59362e+08	8.43712e+08	1.80118e+09	2.58751e+09	2.47764e+09	1.75903e+09	890606691	2	9	17	22	23	23	22	20
XP_001389761.1	phosphate carrier protein 2 [Aspergillus niger CBS 513.88]	6.62662e+08	6.08262e+09	2.81419e+09	2.20821e+09	1.89234e+09	2.00166e+09	1.46215e+09	5.91759e+08	4	17	16	17	17	16	17	14
XP_001392218.1	aminotransferase, class V [Aspergillus niger CBS 513.88]	4.76533e+08	1.34302e+09	2.42727e+09	3.52238e+09	4.08723e+09	3.71162e+09	3.16031e+09	2.34705e+09	2	9	13	13	13	13	11	10
XP_001400609.1	protein disulfide-isomerase [Aspergillus niger CBS 513.88]	2.82194e+10	1.66778e+10	1.37328e+10	1.0272e+10	9.22132e+09	9.92216e+09	7.61412e+09	6.05406e+09	2	16	15	16	16	16	15	16
XP_001396773.1	argininosuccinate synthase [Aspergillus niger CBS 513.88]	4.4333e+08	1.80507e+09	1.24125e+09	2.06939e+09	2.37983e+09	2.67025e+09	1.71916e+09	1.83516e+09	6	17	17	16	18	18	17	17
XP_001393472.1	copper amine oxidase 1 [Aspergillus niger CBS 513.88]	1.23451e+08	2.71434e+08	2.38988e+08	1.9006e+09	2.73827e+09	2.21838e+09	1.65092e+09	941479965	4	5	16	23	23	23	22	23
XP_001402062.1	calmodulin [Aspergillus niger CBS 513.88]	3.86082e+10	1.39845e+10	1.13927e+10	6.72393e+09	6.93221e+09	5.68584e+09	3.5259e+09	2.12835e+09	9	19	20	19	17	17	15	17
XP_001394220.1	homogentisate 1,2-dioxygenase [Aspergillus niger CBS 513.88]	4.22583e+07	6.58338e+08	1.60697e+09	2.30206e+09	2.92599e+09	3.03836e+09	3.82283e+09	1.4992e+09	3	12	17	17	19	19	18	18
XP_001399999.2	UDP-galactopyranose mutase [Aspergillus niger CBS 513.88]	3.84589e+09	3.00596e+09	5.12929e+09	4.13324e+09	3.38773e+09	2.96158e+09	2.22345e+09	1.52797e+09	7	21	22	22	22	22	22	20
XP_001398880.1	ADP/ATP carrier protein [Aspergillus niger CBS 513.88]	1.89385e+09	7.57921e+09	6.28931e+09	6.58338e+09	6.34056e+09	5.90056e+09	4.76662e+09	2.23679e+09	7	15	16	16	17	16	15	14
XP_001396330.2	acetyl-CoA acetyltransferase IA [Aspergillus niger CBS 513.88]	6.07694e+09	1.56858e+09	3.0016e+09	3.68031e+09	4.06433e+09	3.73394e+09	3.75994e+09	1.61082e+09	5	11	15	16	17	18	18	16
XP_001401928.1	NADH-ubiquinone oxidoreductase subunit [Aspergillus niger CBS 513.88]	1.27433e+10	2.29289e+09	2.53918e+09	2.69266e+09	2.45591e+09	2.63382e+09	2.60338e+09	1694689307	4	13	18	21	21	21	21	21
XP_001392771.2	spermidine synthase [Aspergillus niger CBS 513.88]	5.12677e+09	4.02046e+09	3.51443e+09	2.72751e+09	2.31225e+09	1.7957e+09	2.24544e+09	4.54063e+09	5	12	13	13	14	12	12	16
XP_001396731.1	citrate synthase [Aspergillus niger CBS 513.88]	3.54122e+08	3.52973e+08	6.83498e+08	1.30644e+09	2.1967e+09	3.22855e+09	4.90232e+09	2622180982	5	9	14	15	17	17	17	17
XP_001389264.1	calnexin protein [Aspergillus niger CBS 513.88]	4.33036e+07	1.32205e+09	1.76612e+09	2.96911e+09	2.81329e+09	3.06993e+09	2.10236e+09	9.97868e+08	2	12	14	17	16	17	17	13
XP_001389088.2	arylsulfatase [Aspergillus niger CBS 513.88]	7.19474e+07	1.40869e+09	1.34373e+09	2.00224e+09	2.30834e+09	2.07165e+09	7.30761e+08	1.69325e+08	4	16	17	20	20	18	15	9
XP_001388622.1	catalase-peroxidase [Aspergillus niger CBS 513.88]	7.12008e+08	7.29656e+08	1.12932e+09	1.87384e+09	2.23485e+09	1.32725e+09	8.18707e+08	1.69178e+08	4	14	18	20	21	19	17	7
XP_001398661.1	protein disulfide-isomerase [Aspergillus niger CBS 513.88]	1.18573e+08	4.79028e+09	4.75385e+09	4.44295e+09	3.62691e+09	2.97697e+09	1.79086e+09	1.57269e+09	5	19	19	19	19	19	18	18
XP_001393995.2	aminopeptidase [Aspergillus niger CBS 513.88]	6.09275e+08	7.59027e+08	7.42582e+08	1.40636e+09	1.81675e+09	2.27517e+09	2.02906e+09	2794197430	8	18	18	20	20	22	20	22
XP_001392280.1	GTP-dependent nucleic acid-binding protein engD [Aspergillus niger CBS 513.88]	5.8014e+08	2.62209e+09	2.15021e+09	2.35203e+09	1.90208e+09	2.14748e+09	1.44188e+09	1.06037e+09	6	19	19	20	20	20	20	19
XP_001397609.1	serine hydroxymethyltransferase, cytosolic [Aspergillus niger CBS 513.88]	1.32424e+09	1.63584e+09	8.87834e+08	6.66106e+08	5.42433e+08	4.69944e+08	5.79789e+08	2513192764	5	14	14	14	12	13	14	18
XP_001393937.1	vacuolar aspartyl aminopeptidase Lap4 [Aspergillus niger CBS 513.88]	1.18248e+08	8.54077e+08	1.31654e+09	2.20934e+09	2.85609e+09	4.38933e+09	5.66899e+09	3484366088	3	11	17	15	20	19	19	18
XP_001392436.1	tubulin alpha-1 chain [Aspergillus niger CBS 513.88]	1.37082e+08	5.42704e+09	3.97155e+09	3.41332e+09	3.20848e+09	2.05377e+09	1.31836e+09	1.12994e+09	5	23	24	26	24	23	20	18
XP_001389416.1	exo-1,4-beta-xylosidase xlnD [Aspergillus niger CBS 513.88]	1.40361e+09	2.09314e+08	2.09567e+08	1.93367e+08	1.83045e+08	4.61429e+08	3.08724e+09	6688352368	2	3	5	5	7	10	12	12
XP_001391467.1	transaldolase [Aspergillus niger CBS 513.88]	1.49909e+09	3.47753e+10	3.15244e+10	2.45801e+10	2.30073e+10	1.6034e+10	1.32681e+10	3.23672e+10	10	22	22	21	22	21	20	22
XP_001394222.1	4-hydroxyphenylpyruvate dioxygenase [Aspergillus niger CBS 513.88]	5.67701e+08	2.65611e+08	6.2578e+08	1.68581e+09	1.84926e+09	3.98204e+09	4.20414e+09	9.97129e+08	9	10	14	18	18	19	19	18
XP_001397805.2	carbamoyl-phosphate synthase (glutamine-hydrolysing) large subunit [Aspergillus niger CBS 513.88]	4.54111e+08	5.3099e+08	4.52116e+08	4.38591e+08	3.64708e+08	6.96081e+08	8.80644e+08	1237267376	3	16	15	16	18	20	21	25
XP_001395836.2	fumarate hydratase [Aspergillus niger CBS 513.88]	2.16445e+08	1.0536e+09	1.43493e+09	4.41966e+09	5.3068e+09	4.56332e+09	4.2191e+09	5339816508	5	13	15	19	19	19	19	19
XP_001400672.1	3-hydroxybutyryl-CoA dehydrogenase [Aspergillus niger CBS 513.88]	1.24113e+08	7.89854e+08	1.44912e+09	2.53409e+09	2.7992e+09	3.78604e+09	3.33209e+09	1725740018	3	11	14	15	15	16	16	14
XP_003188939.1	cAMP-dependent protein kinase regulatory subunit [Aspergillus niger CBS 513.88]	3.1072e+08	2.91917e+09	2.91783e+09	2.32712e+09	2.13459e+09	1.45411e+09	9.43506e+08	1.66283e+09	3	14	14	14	14	14	13	14
XP_001397842.1	oxidoreductase, 2-nitropropane dioxygenase family [Aspergillus niger CBS 513.88]	1.10831e+08	6.90165e+08	1.65694e+09	2.27553e+09	2.27963e+09	2.95531e+09	1.49484e+09	536725928	2	7	11	12	11	12	12	9
XP_001392995.1	glutamate decarboxylase 1 [Aspergillus niger CBS 513.88]	2.00078e+08	2.27134e+09	2.37612e+09	1.49696e+09	9.97308e+08	2.1742e+08	2.57942e+08	154103786	4	18	19	18	15	7	8	6
XP_001393583.1	2-oxoisovalerate dehydrogenase subunit alpha [Aspergillus niger CBS 513.88]	6.34381e+08	1.73822e+08	1.75245e+08	6.42378e+08	7.46453e+08	1.82412e+09	2.12156e+09	846681468	10	6	5	18	20	21	21	21
XP_001393829.2	60S ribosomal protein L4 [Aspergillus niger CBS 513.88]	1.82574e+09	5.07109e+09	3.00324e+09	2.90081e+09	2.4935e+09	1.42108e+09	1.74352e+09	3.19413e+09	9	18	17	18	18	18	18	18
XP_001388988.1	tubulin alpha-1 chain [Aspergillus niger CBS 513.88]	7.21668e+07	2.54812e+09	1.89953e+09	1.45526e+09	1.26868e+09	6.54924e+08	4.36346e+08	2.18222e+08	2	13	13	13	13	11	9	9
XP_001394938.1	sulfate adenylyltransferase [Aspergillus niger CBS 513.88]	6.30132e+08	3.47871e+09	2.65548e+09	2.10996e+09	1.79506e+09	1.40382e+09	1.02095e+09	1591988433	9	21	23	22	22	21	17	23
XP_001400660.1	succinyl-CoA ligase [GDP-forming] subunit beta [Aspergillus niger CBS 513.88]	8.42185e+08	1.28276e+09	1.25182e+09	1.42015e+09	1.351e+09	1.60897e+09	1.91216e+09	2.3469e+09	5	19	22	23	23	24	23	23
XP_001394057.1	ATP-citrate synthase subunit 2 [Aspergillus niger CBS 513.88]	3.29564e+08	2.40008e+09	1.38734e+09	1.43901e+09	1.55237e+09	2.03965e+09	1.65812e+09	4.086e+09	7	18	18	19	19	18	19	22
XP_001399476.1	proteasome subunit alpha type-5 [Aspergillus niger CBS 513.88]	9.37226e+07	1.34782e+09	2.35792e+09	2.94446e+09	3.03813e+09	2.70014e+09	1.35802e+09	2.47464e+09	4	14	14	14	15	14	13	15
XP_001400296.1	ATP-dependent RNA helicase eIF4A [Aspergillus niger CBS 513.88]	3.19099e+08	3.02398e+09	1.98386e+09	1.48219e+09	1.61087e+09	1.35784e+09	1.08311e+09	2010422291	7	14	15	13	16	16	14	15
XP_001395136.1	UDP-N-acetylglucosamine pyrophosphorylase [Aspergillus niger CBS 513.88]	2.67162e+08	1.90398e+09	2.19919e+09	2.30879e+09	2.1453e+09	1.45047e+09	9.96718e+08	1387853720	7	18	19	20	20	19	17	20
XP_001402433.1	1,3-beta-glucanosyltransferase gel1 [Aspergillus niger CBS 513.88]	2.50178e+07	7.53886e+08	1.1458e+09	1.07324e+09	1.30098e+09	2.28975e+09	4.88286e+09	2.00749e+09	2	12	11	13	14	16	17	16
XP_001395807.2	acetylglutamate kinase [Aspergillus niger CBS 513.88]	1.00724e+10	1.86108e+09	1.02698e+09	1.29165e+09	9.71744e+08	1.13632e+09	1.43975e+09	2.76396e+09	5	15	16	20	21	19	21	19
XP_001397131.2	ubiquitin-activating enzyme E1 1 [Aspergillus niger CBS 513.88]	2.62301e+08	9.76006e+08	9.57175e+08	1.13192e+09	9.19637e+08	1.16463e+09	7.02533e+08	387422310	4	19	18	17	17	19	20	14
XP_001395168.2	heat shock protein STI1 [Aspergillus niger CBS 513.88]	1.50032e+08	7.01861e+08	1.04572e+09	1.09427e+09	7.95714e+08	8.98419e+08	5.70575e+08	5.74817e+08	7	16	20	20	18	20	17	16
XP_001394598.1	delta-1-pyrroline-5-carboxylate dehydrogenase [Aspergillus niger CBS 513.88]	6.56242e+08	2.0984e+08	4.11214e+08	1.51027e+09	1.86085e+09	2.9059e+09	2.66816e+09	2.04608e+09	5	11	15	19	18	19	20	20
XP_001392987.1	carboxypeptidase Y [Aspergillus niger CBS 513.88]	7.48909e+08	7.17336e+09	9.53554e+09	7.89038e+09	8.35365e+09	9.42964e+09	1.17559e+10	3.73572e+09	3	13	13	13	13	13	13	12
XP_001397790.1	NAD dependent epimerase/dehydratase family protein [Aspergillus niger CBS 513.88]	1.90876e+08	1.20329e+09	1.51283e+09	1.42016e+09	1.35218e+09	1.06457e+09	5.46489e+08	5.32342e+08	5	16	17	17	17	18	15	18
XP_001400851.1	cytochrome b2 [Aspergillus niger CBS 513.88]	5.95557e+08	5.02874e+08	9.58827e+08	1.21992e+09	1.44858e+09	1.12742e+09	5.94985e+08	3.53643e+08	8	15	19	20	20	19	17	16
XP_001398396.1	succinyl-CoA ligase [GDP-forming] subunit alpha [Aspergillus niger CBS 513.88]	4.28885e+08	1.38692e+09	2.02309e+09	2.54382e+09	2.34211e+09	2.88294e+09	3.13779e+09	3750953539	5	15	15	15	15	16	15	16
XP_001399904.2	NAD binding Rossmann fold oxidoreductase [Aspergillus niger CBS 513.88]	7.56487e+08	2.57307e+09	1.68337e+09	1.06015e+09	8.64384e+08	6.57355e+08	4.6212e+08	464475215	3	18	17	15	16	14	8	11
XP_001388672.2	hypothetical protein ANI_1_310014 [Aspergillus niger CBS 513.88]	5.76853e+08	3.29612e+09	5.6971e+09	5.20357e+09	4.94879e+09	4.42811e+09	2.33719e+09	1137207677	2	12	11	14	13	14	11	10
XP_001402445.1	S-(hydroxymethyl)glutathione dehydrogenase [Aspergillus niger CBS 513.88]	1.93628e+09	2.01506e+09	2.02369e+09	1.96167e+09	2.40474e+09	2.23187e+09	1.88411e+09	1.59843e+09	2	11	10	12	12	12	11	11
XP_001391509.1	methylcrotonoyl-CoA carboxylase beta chain [Aspergillus niger CBS 513.88]	7.42656e+07	2.10513e+08	2.64635e+08	6.89132e+08	1.06272e+09	2.16134e+09	2.6568e+09	1132412999	7	8	13	17	20	21	20	20
XP_001400505.1	vacuolar carboxypeptidase Cps1 [Aspergillus niger CBS 513.88]	2.18348e+08	1.83492e+09	3.98116e+09	2.69037e+09	3.30869e+09	3.96387e+09	4.48545e+09	1.97857e+09	3	12	14	14	15	15	13	13
XP_001389813.1	3-isopropylmalate dehydrogenase B [Aspergillus niger CBS 513.88]	2.35574e+07	3.88435e+09	3.23184e+09	1.83291e+09	1.84235e+09	1.46481e+09	1.58475e+09	1861022040	2	13	14	14	14	14	12	14
XP_001401464.1	NADP-specific glutamate dehydrogenase [Aspergillus niger CBS 513.88]	7.886e+09	5.62627e+09	2.07421e+09	1.01865e+09	1.07772e+09	7.22485e+08	8.02053e+08	2.4961e+08	7	17	13	14	14	10	10	9
XP_001398892.1	D-galactonate dehydratase [Aspergillus niger CBS 513.88]	7.25702e+07	3.85662e+08	8.83097e+08	1.46871e+09	1.65316e+09	1.32461e+09	6.55024e+08	3.34161e+08	1	9	10	12	11	12	10	9
XP_001398791.1	40S ribosomal protein S3 [Aspergillus niger CBS 513.88]	3.14231e+09	7.11272e+09	4.96906e+09	3.94208e+09	3.66843e+09	2.50835e+09	2.64139e+09	3.85791e+09	12	20	19	19	20	19	15	19
XP_001388778.2	alcohol dehydrogenase, zinc-containing [Aspergillus niger CBS 513.88]	2.25785e+08	2.73063e+09	2.4436e+09	2.20517e+09	2.36984e+09	1.01919e+09	3.05276e+08	5.12154e+07	3	13	13	13	13	12	8	5
XP_001401926.1	acetate--CoA ligase [Aspergillus niger CBS 513.88]	1.63356e+08	1.38333e+09	1.20024e+09	1.8914e+09	2.34762e+09	1.90306e+09	1.39972e+09	7.60159e+08	4	23	25	25	25	25	24	24
XP_001396232.1	L-rhamnonate dehydratase [Aspergillus niger CBS 513.88]	2.24762e+08	1.07134e+09	1.53553e+09	1.96385e+09	2.66686e+09	2.04937e+09	8.19634e+08	175311773	3	13	11	14	14	14	14	7
XP_001399133.2	proteasome component C1 [Aspergillus niger CBS 513.88]	1.20098e+08	1.20796e+09	1.7768e+09	2.40117e+09	2.53962e+09	1.87831e+09	1.60018e+09	1772717773	3	11	15	14	16	16	13	14
XP_001395148.2	apoptosis-inducing factor [Aspergillus niger CBS 513.88]	1.31374e+11	2.56969e+10	2.03562e+10	1.43832e+10	1.284e+10	1.42989e+10	1.54109e+10	11287482486	6	20	21	21	21	21	19	21
XP_001401890.1	saccharopine dehydrogenase [NADP+, L-glutamate-forming] [Aspergillus niger CBS 513.88]	3.5856e+09	3.84316e+09	3.5918e+09	2.33567e+09	2.10397e+09	2.44522e+09	1.79649e+09	1799112619	4	18	19	19	17	17	17	18
XP_001397125.1	gamma interferon inducible lysosomal thiol reductase (GILT) [Aspergillus niger CBS 513.88]	1.62309e+08	1.5617e+09	2.62323e+09	2.24606e+09	2.69783e+09	3.51877e+09	3.39238e+09	845856047	4	11	12	12	12	12	12	12
XP_001396252.1	short-chain dehydrogenase [Aspergillus niger CBS 513.88]	1.51653e+08	1.48366e+08	1.12329e+08	7.53494e+07	7.37979e+07	5.61311e+07	1.73759e+09	11612101221	2	3	3	3	4	4	10	10
XP_001394764.1	glutaminase [Aspergillus niger CBS 513.88]	3.44822e+08	1.96583e+09	3.35264e+09	3.83989e+09	3.75715e+09	4.52433e+09	5.32737e+09	1.59982e+09	3	16	20	20	20	20	20	19
XP_001394263.2	alanine aminotransferase [Aspergillus niger CBS 513.88]	1.24922e+08	1.50551e+09	1.03831e+09	1.12176e+09	1.23591e+09	1.08577e+09	1.01011e+09	5.48961e+08	4	12	12	12	12	13	13	11
XP_001395912.1	glucokinase [Aspergillus niger CBS 513.88]	3.07105e+08	7.33465e+08	7.58142e+08	5.52727e+08	4.59672e+08	4.5964e+08	5.36873e+08	1.73815e+09	6	15	17	15	13	15	15	18
XP_001401511.2	L-lactate dehydrogenase [Aspergillus niger CBS 513.88]	1.55507e+08	2.24942e+08	1.54427e+08	1.93586e+08	1.51652e+08	1.00148e+08	3.30202e+08	2774612397	4	4	6	5	3	4	11	16
XP_001399531.1	60S ribosomal protein L3 [Aspergillus niger CBS 513.88]	2.98363e+09	2.83853e+09	2.3547e+09	1.99135e+09	1.87252e+09	1.29191e+09	1.54495e+09	2368851859	10	20	20	21	21	22	20	22
XP_001401629.2	succinate-semialdehyde dehydrogenase [NADP+] [Aspergillus niger CBS 513.88]	3.51185e+09	1.32907e+09	1.82892e+09	2.24632e+09	2.17293e+09	2.08584e+09	1.4202e+09	7.57783e+08	3	12	13	15	15	14	13	15
XP_001388464.2	zinc binding dehydrogenase [Aspergillus niger CBS 513.88]	6.61252e+08	3.12175e+08	2.35329e+08	4.91121e+08	5.16832e+08	5.00518e+08	4.96739e+08	1340588100	5	8	10	14	13	15	12	16
XP_001398912.1	quinone oxidoreductase [Aspergillus niger CBS 513.88]	1.67136e+09	3.7202e+09	2.95322e+09	2.81865e+09	4.03591e+09	2.18143e+09	7.81299e+08	890260262	4	12	12	12	12	12	10	12
XP_001393798.1	oxidoreductase, short-chain dehydrogenase/reductase family [Aspergillus niger CBS 513.88]	2.3424e+09	3.33665e+09	4.5871e+09	6.68666e+09	5.83214e+09	6.09205e+09	2.14649e+09	654704882	2	11	12	12	12	12	11	12
XP_001389717.1	2-isopropylmalate synthase [Aspergillus niger CBS 513.88]	1.34304e+08	9.80376e+08	1.27937e+09	1.67749e+09	1.90995e+09	2.3683e+09	1.76908e+09	9.29346e+08	3	14	15	17	17	17	17	18
XP_001401273.1	dihydroxyacetone kinase (DakA) [Aspergillus niger CBS 513.88]	2.16685e+08	2.05269e+08	1.90842e+08	6.98491e+08	8.77129e+08	1.03324e+09	7.52797e+08	3.19005e+08	5	8	9	12	12	12	12	6
XP_001398170.1	cystathionine gamma-lyase [Aspergillus niger CBS 513.88]	9.91073e+07	6.32761e+07	6.98749e+07	4.69975e+08	7.11925e+08	1.16303e+09	1.472e+09	3.72455e+08	3	3	4	8	8	10	10	8
XP_001401344.2	histidinol dehydrogenase 1 [Aspergillus niger CBS 513.88]	1.17933e+09	3.87916e+08	5.86805e+08	8.59712e+08	1.90602e+09	1.37505e+09	1.11893e+09	2.83615e+08	3	7	12	13	15	15	15	9
XP_001399695.2	acetolactate synthase [Aspergillus niger CBS 513.88]	3.56928e+08	3.69337e+08	4.88001e+08	1.19064e+09	1.26653e+09	1.52305e+09	4.13511e+08	1.12525e+08	3	9	11	11	13	12	11	9
XP_001398250.1	NAD binding Rossmann fold oxidoreductase [Aspergillus niger CBS 513.88]	4.69517e+08	8.75568e+08	7.13932e+08	7.69296e+08	8.27394e+08	8.34617e+08	6.33818e+08	1126365225	4	15	16	16	15	14	16	16
XP_001399448.1	Rab GDP-dissociation inhibitor [Aspergillus niger CBS 513.88]	2.01123e+08	1.86253e+09	1.29808e+09	1.33118e+09	1.33552e+09	1.82315e+09	1.27217e+09	1184196495	4	16	16	17	17	17	17	17
XP_001390579.1	peptidase D [Aspergillus niger CBS 513.88]	1.08521e+09	2.19939e+09	3.45256e+09	3.08064e+09	3.31563e+09	4.01783e+09	3.43874e+09	942024601	6	12	13	13	13	14	14	11
XP_001390309.1	pyridoxine biosynthesis protein pyroA [Aspergillus niger CBS 513.88]	3.23695e+09	3.73168e+09	3.71965e+09	3.22565e+09	4.29937e+09	3.43077e+09	2.96633e+09	1953234146	8	16	17	16	17	17	16	13
XP_001401780.1	ornithine aminotransferase [Aspergillus niger CBS 513.88]	7.65937e+08	5.27036e+08	8.82838e+08	1.45533e+09	2.34632e+09	1.66841e+09	1.31554e+09	1.98544e+09	5	11	12	17	20	18	17	19
XP_001402428.1	uracil-regulated protein 1 [Aspergillus niger CBS 513.88]	3.91755e+09	2.13215e+09	2.01794e+09	1.90071e+09	2.11412e+09	1.94076e+09	1.69971e+09	1.16651e+09	5	14	14	16	16	16	16	15
XP_001388462.1	pyruvate dehydrogenase E1 component subunit beta [Aspergillus niger CBS 513.88]	1.06745e+08	1.19826e+09	1.48175e+09	2.63109e+09	3.31289e+09	3.51294e+09	3.42121e+09	2887674689	2	9	8	10	10	10	10	10
XP_001400761.2	argininosuccinate lyase [Aspergillus niger CBS 513.88]	2.16159e+08	2.66375e+09	3.09013e+09	2.5451e+09	2.00816e+09	2.81569e+08	3.77767e+07	1.543e+08	6	15	16	17	17	8	3	8
XP_001399049.1	GTP-binding protein rhoA [Aspergillus niger CBS 513.88]	1.74127e+08	1.89528e+09	2.08839e+09	1.47676e+09	1.30151e+09	7.52018e+08	4.90776e+08	1.48945e+08	4	11	11	11	11	11	10	6
XP_001402002.1	aspartate aminotransferase [Aspergillus niger CBS 513.88]	5.17471e+08	1.95462e+09	1.67544e+09	2.52181e+09	3.33946e+09	4.06446e+09	4.62283e+09	5.23514e+09	6	14	13	16	16	16	17	17
XP_001398344.1	acyl-CoA dehydrogenase family protein [Aspergillus niger CBS 513.88]	3.77855e+08	4.78305e+08	1.11829e+09	2.90697e+09	3.08966e+09	3.24058e+09	1.95413e+09	720955957	6	14	16	19	19	19	19	17
XP_001399123.1	proteasome component C5 [Aspergillus niger CBS 513.88]	9.41862e+06	9.0268e+08	1.31038e+09	1.55945e+09	1.96267e+09	1.36204e+09	9.03701e+08	1.39424e+09	1	9	11	9	10	10	10	10
XP_001401936.1	acetyl-CoA C-acyltransferase [Aspergillus niger CBS 513.88]	1.2776e+07	5.95289e+08	8.2467e+08	1.70476e+09	2.02204e+09	1.6684e+09	1.07521e+09	7.07913e+08	1	8	11	15	15	15	14	15
XP_001398198.2	carboxypeptidase S1 [Aspergillus niger CBS 513.88]	4.37695e+07	8.03121e+06	3.19984e+07	1.25971e+08	5.8114e+07	6.48877e+08	3.87097e+09	4184395151	2	2	1	3	6	7	7	7
XP_001394024.1	beta-glucosidase M [Aspergillus niger CBS 513.88]	2.97074e+07	1.15266e+08	1.88938e+08	3.24757e+08	9.324e+08	2.20541e+09	3.61594e+09	3564314584	1	5	7	8	10	11	11	10
XP_001399853.2	26S protease regulatory subunit 6B [Aspergillus niger CBS 513.88]	4.00629e+08	4.30809e+08	3.59285e+08	4.34233e+08	4.09449e+08	2.72228e+08	2.86407e+08	450914821	7	10	9	10	11	10	10	11
XP_001397231.1	phospholipase D (PLD) [Aspergillus niger CBS 513.88]	7.35871e+08	1.1216e+09	1.22496e+09	1.04833e+09	1.36593e+09	1.44035e+09	1.37e+09	6.1231e+08	4	15	19	21	22	21	20	12
XP_001393986.1	O-acetylhomoserine (thiol)-lyase [Aspergillus niger CBS 513.88]	3.31736e+08	1.12287e+09	1.687e+09	1.35917e+09	1.49402e+09	7.43482e+08	3.29576e+08	2.09297e+08	4	13	15	13	15	14	12	12
XP_001393905.1	sulphydryl oxidase [Aspergillus niger CBS 513.88]	1.40627e+08	1.65447e+07	5.81747e+07	1.11662e+08	8.21343e+07	1.84688e+08	1.97732e+09	1915933586	3	2	4	6	9	10	15	15
XP_001398382.1	alcohol dehydrogenase 2 [Aspergillus niger CBS 513.88]	6.30395e+08	5.21107e+08	3.777e+08	3.67006e+08	6.14928e+08	7.81154e+08	1.18985e+09	4988507614	4	8	9	10	11	13	13	13
XP_001397847.1	enolase superfamily member 1 [Aspergillus niger CBS 513.88]	1.50188e+09	4.47834e+09	2.59602e+09	2.05959e+09	1.88358e+09	1.38435e+09	1.05468e+09	973270424	4	11	12	12	14	12	13	14
XP_001388457.2	fatty acid synthase beta subunit, partial [Aspergillus niger CBS 513.88]	4.42544e+08	4.62345e+08	3.03621e+08	2.75712e+08	3.37221e+08	3.18542e+08	3.81024e+08	1265220904	8	12	12	13	14	14	14	22
XP_001400691.1	leucine aminopeptidase 1 [Aspergillus niger CBS 513.88]	7.7538e+08	4.89955e+08	4.52748e+08	7.38545e+08	7.83959e+08	9.19724e+08	8.91297e+08	1073211203	5	7	10	11	10	11	10	6
XP_001392027.1	pyruvate dehydrogenase E1 component subunit alpha [Aspergillus niger CBS 513.88]	8.82536e+07	1.36286e+09	2.05112e+09	3.73852e+09	4.74661e+09	4.79934e+09	4.54817e+09	3.72012e+09	6	11	14	15	15	15	15	15
XP_001388472.2	hypothetical protein ANI_1_2070014 [Aspergillus niger CBS 513.88]	2.89953e+08	6.46024e+07	9.06462e+07	4.5337e+07	5.57919e+07	1.30504e+08	7.74845e+08	1258522835	2	4	3	5	7	9	14	14
XP_001391470.1	subtilisin-like serine protease pepC [Aspergillus niger CBS 513.88]	3.1172e+08	1.02947e+10	1.26927e+10	1.19113e+10	1.13855e+10	1.18211e+10	1.42793e+10	8.28954e+09	3	7	9	9	10	9	9	10
XP_001401896.1	proteasome activator subunit 4 [Aspergillus niger CBS 513.88]	2.22107e+08	8.25245e+07	9.86793e+07	1.1593e+08	1.33906e+08	1.7716e+08	1.67168e+08	7.39441e+08	5	7	7	7	13	13	13	21
XP_001397186.1	uracil phosphoribosyltransferase [Aspergillus niger CBS 513.88]	2.03794e+08	9.49489e+08	1.22788e+09	1.14368e+09	9.20129e+08	8.7364e+08	4.32874e+08	494587181	5	12	12	12	12	11	12	12
XP_001399884.1	saccharopine dehydrogenase [NAD+, L-lysine-forming] [Aspergillus niger CBS 513.88]	2.18413e+08	1.97452e+09	1.49274e+09	1.63441e+09	1.703e+09	2.30217e+09	2.28266e+09	1534872364	2	14	15	15	16	14	15	16
XP_001396682.1	mannosyl-oligosaccharide glucosidase [Aspergillus niger CBS 513.88]	4.21671e+08	2.73401e+08	5.91885e+08	8.15966e+08	6.89254e+08	6.49889e+08	4.028e+08	6.07893e+08	4	11	17	21	20	20	17	20
XP_001392508.1	60S ribosomal protein L1 [Aspergillus niger CBS 513.88]	1.1154e+09	3.04857e+09	3.03537e+09	3.68974e+09	3.94888e+09	3.35639e+09	2.89516e+09	4.54159e+09	5	11	10	11	10	11	11	11
XP_001399838.2	proteasome subunit alpha type-6 [Aspergillus niger CBS 513.88]	1.21195e+08	1.54412e+09	2.423e+09	3.20132e+09	3.28674e+09	2.53132e+09	1.66783e+09	2336231598	5	15	15	16	16	16	15	15
XP_001390531.1	cholinesterase [Aspergillus niger CBS 513.88]	6.41919e+07	2.0016e+08	1.34475e+08	1.14564e+08	1.54578e+08	3.8609e+08	1.20519e+09	2163694852	3	6	6	5	6	8	12	12
XP_001390304.2	hypothetical protein ANI_1_500034 [Aspergillus niger CBS 513.88]		1.34184e+09	1.77552e+09	1.19002e+09	1.0451e+09	8.67291e+08	6.46596e+08	1021716087		13	15	13	12	13	13	15
XP_001399877.1	homoserine dehydrogenase [Aspergillus niger CBS 513.88]	1.49677e+08	2.59622e+09	2.03128e+09	1.09452e+09	9.59942e+08	7.59644e+08	7.03767e+08	1197492826	3	12	12	11	11	11	11	12
XP_001398230.2	alanyl-tRNA synthetase, cytoplasmic [Aspergillus niger CBS 513.88]	1.15005e+08	8.43595e+08	9.32095e+08	7.51907e+08	6.54197e+08	6.28373e+08	4.61545e+08	282044655	5	15	14	17	15	15	18	12
XP_001401895.1	V-type proton ATPase subunit a [Aspergillus niger CBS 513.88]	3.21116e+08	1.02259e+09	9.60244e+08	1.06968e+09	1.03064e+09	1.22815e+09	6.9647e+08	2.17855e+08	8	18	19	19	18	19	17	14
XP_001396216.1	tropomyosin [Aspergillus niger CBS 513.88]	1.59949e+09	6.80236e+09	8.6326e+09	5.39352e+09	4.40594e+09	3.35876e+09	1.88436e+09	1.89911e+09	4	11	11	11	11	11	9	11
XP_001402231.1	hypothetical protein ANI_1_2174184 [Aspergillus niger CBS 513.88]	2.78381e+07	1.30573e+08	9.94853e+07	1.4406e+08	2.08633e+08	5.78153e+08	1.55996e+09	1457868522	3	5	5	5	9	10	11	11
XP_001400914.1	oxidoreductase, zinc-binding dehydrogenase family [Aspergillus niger CBS 513.88]	3.46184e+07	6.35352e+07	3.25783e+07	6.93895e+07	1.14245e+08	5.64384e+07	3.32457e+08	2335804693	3	4	2	5	3	2	6	9
XP_001395414.2	hypothetical protein ANI_1_1672104 [Aspergillus niger CBS 513.88]		1.70474e+07	2.15332e+07	2.03206e+07	2.53039e+07	1.95918e+08	9.01287e+08	2.1609e+09		1	2	3	3	8	9	9
XP_001398761.1	26S proteasome regulatory subunit rpn-1 [Aspergillus niger CBS 513.88]	8.42315e+07	4.67127e+08	2.7672e+08	2.8314e+08	3.08658e+08	2.64025e+08	1.87943e+08	4.05528e+08	4	15	12	13	14	12	13	14
XP_001400569.1	hexokinase [Aspergillus niger CBS 513.88]	2.39471e+08	1.10344e+09	9.70389e+08	8.25899e+08	8.17735e+08	5.34458e+08	6.79325e+08	2354836612	6	13	14	12	14	14	14	17
XP_001393710.1	Ketol-acid reductoisomerase [Aspergillus niger CBS 513.88]	7.77221e+08	8.85614e+08	6.88102e+08	7.09333e+08	6.93695e+08	6.44217e+08	9.28696e+08	1062898042	2	10	10	10	10	10	10	10
XP_001398259.2	beta-glucosidase [Aspergillus niger CBS 513.88]	5.13036e+08	7.93571e+07	3.50044e+07	4.22788e+07	3.08795e+07	1.05536e+08	1.07806e+09	2199833471	5	2	1	3	3	7	11	11
XP_001398113.1	dipeptidyl-peptidase 5 [Aspergillus niger CBS 513.88]	1.5983e+08	5.71957e+08	1.37504e+09	1.29941e+09	1.36889e+09	1.56195e+09	1.16354e+09	3.97209e+08	5	8	15	14	15	15	13	9
XP_001398427.2	glycyl-tRNA synthetase 1 [Aspergillus niger CBS 513.88]	2.65675e+08	1.29929e+09	8.88945e+08	1.03014e+09	9.95417e+08	7.21737e+08	5.65211e+08	347164435	5	17	17	16	16	12	12	13
XP_001391662.1	formamidase [Aspergillus niger CBS 513.88]	7.65719e+07	1.08046e+09	1.99289e+09	1.51995e+09	1.41724e+09	1.36815e+09	1.56794e+09	6.41283e+08	2	13	13	13	13	13	13	12
XP_001401635.1	aldehyde reductase 1 [Aspergillus niger CBS 513.88]	3.16862e+11	9.52967e+10	9.26521e+10	6.34775e+10	5.06628e+10	5.05519e+10	8.8567e+10	26505161026	3	10	11	12	12	12	10	9
XP_001395223.1	40S ribosomal protein S2 [Aspergillus niger CBS 513.88]	1.65796e+09	4.26703e+09	2.90254e+09	2.57866e+09	2.23769e+09	1.3644e+09	1.84225e+09	1.86901e+09	6	12	12	12	12	11	11	12
XP_001389652.2	exo-beta-1,3-glucanase Exg0 [Aspergillus niger CBS 513.88]	4.57112e+07	7.1653e+07	9.66721e+07	8.73437e+07	7.76224e+07	1.819e+08	8.94298e+08	1.42458e+09	3	3	5	6	7	6	11	11
XP_001394650.1	proteasome subunit alpha type-4 [Aspergillus niger CBS 513.88]	6.71639e+08	8.77683e+08	1.44008e+09	2.13801e+09	1.98454e+09	1.64773e+09	1.18332e+09	1721379181	3	8	10	10	9	9	9	9
XP_001389086.1	alpha-L-rhamnosidase A [Aspergillus niger CBS 513.88]	5.91864e+07	1.21866e+08	4.35579e+07	1.02002e+08	1.98689e+08	9.13516e+08	2.6742e+09	3233031356	3	3	2	5	4	7	8	9
XP_001392565.1	elongation factor Tu [Aspergillus niger CBS 513.88]	3.3179e+08	1.04844e+09	6.41224e+08	8.5539e+08	1.01882e+09	7.12897e+08	6.38901e+08	500511710	4	11	12	12	15	15	12	13
XP_001389104.1	methionine synthase, vitamin-B12 independent [Aspergillus niger CBS 513.88]	1.4747e+07	1.28993e+09	8.72043e+08	1.39668e+09	1.50481e+09	1.00373e+09	3.63441e+08	4.72315e+08	2	14	14	17	18	17	10	11
XP_001400294.2	hypothetical protein ANI_1_1620024 [Aspergillus niger CBS 513.88]	2.40783e+08	4.63601e+09	4.36106e+09	3.50147e+09	3.44835e+09	2.60349e+09	1.79914e+09	7.50178e+08	5	15	15	15	15	15	14	14
XP_001401773.1	cytochrome c peroxidase [Aspergillus niger CBS 513.88]	4.60952e+07	2.73888e+09	3.73812e+09	6.3705e+09	5.33527e+09	6.38966e+09	2.64604e+09	1382124381	2	13	15	14	15	14	14	12
XP_001390581.1	leukotriene A-4 hydrolase [Aspergillus niger CBS 513.88]	2.64338e+08	3.18132e+08	7.38628e+08	1.33914e+09	1.62821e+09	1.44977e+09	1.18708e+09	1075639498	3	9	14	15	15	15	14	15
XP_001392486.1	ADP-ribosylation factor [Aspergillus niger CBS 513.88]	2.72522e+09	2.27281e+09	2.1639e+09	1.91207e+09	1.86298e+09	1.59727e+09	1.35069e+09	789646462	9	11	12	11	12	10	11	9
XP_001397802.1	40S ribosomal protein S15 [Aspergillus niger CBS 513.88]	3.73431e+08	1.25255e+09	9.55789e+08	7.5698e+08	6.29128e+08	3.20569e+08	3.02812e+08	9.65253e+08	5	9	9	8	8	8	6	9
XP_001401894.1	fructose-1,6-bisphosphatase [Aspergillus niger CBS 513.88]	2.62776e+08	1.30172e+09	1.37536e+09	2.11238e+09	2.11301e+09	2.06929e+09	1.05384e+09	2787560480	3	11	11	11	12	12	10	12
XP_001390615.1	serine hydroxymethyltransferase [Aspergillus niger CBS 513.88]	2.09612e+08	9.06906e+07	2.42384e+08	4.40473e+08	5.56641e+08	9.83255e+08	1.18085e+09	717410818	2	4	8	11	11	12	13	13
XP_001401329.1	nitroreductase family protein [Aspergillus niger CBS 513.88]	3.80588e+08	6.83478e+09	2.86364e+09	9.13819e+08	6.32958e+08	2.55927e+08	1.86357e+08	6.65783e+07	4	10	10	9	9	7	7	5
XP_001389584.1	dipeptidase [Aspergillus niger CBS 513.88]	1.53328e+08	6.64146e+08	8.32289e+08	6.50837e+08	4.27031e+08	1.10936e+09	1.2754e+09	936496705	4	11	10	10	12	13	13	12
XP_001400045.2	aldose 1-epimerase [Aspergillus niger CBS 513.88]	1.32518e+08	1.00404e+09	1.28539e+09	1.14182e+09	1.41888e+09	3.76505e+09	7.787e+09	6658305138	3	6	7	5	6	7	7	6
XP_001392387.1	S-adenosylmethionine synthase [Aspergillus niger CBS 513.88]	2.56736e+08	1.89231e+09	1.66059e+09	1.54176e+09	1.70243e+09	1.83451e+09	1.15286e+09	154409839	4	9	12	10	12	11	10	6
XP_001401742.1	aldose 1-epimerase [Aspergillus niger CBS 513.88]	5.38974e+07	3.56609e+08	3.38058e+08	5.21019e+08	5.17213e+08	5.19293e+08	4.23864e+08	945949156	1	6	7	9	9	9	8	9
XP_001396787.1	homoisocitrate dehydrogenase [Aspergillus niger CBS 513.88]	2.6851e+08	8.23584e+08	3.74872e+08	4.26923e+08	7.1319e+08	6.80441e+08	6.89826e+08	1236263243	4	16	12	14	16	16	16	17
XP_001399779.2	acetate kinase [Aspergillus niger CBS 513.88]	4.99111e+08	6.89094e+07	6.19586e+07	5.61733e+07	6.7674e+07	5.57722e+07	1.59606e+08	1143007421	2	2	3	2	2	3	5	12
XP_001392792.1	isoleucyl-tRNA synthetase, cytoplasmic [Aspergillus niger CBS 513.88]	2.06452e+09	1.72241e+09	9.93425e+08	1.1795e+09	8.58557e+08	1.01225e+09	9.11401e+08	1375463065	10	25	24	25	23	21	24	24
XP_001396247.1	ATP phosphoribosyltransferase [Aspergillus niger CBS 513.88]	3.1028e+08	8.66467e+08	5.69443e+08	3.67087e+08	3.70018e+08	3.68151e+08	7.17846e+08	1187582946	8	13	14	12	11	9	12	13
XP_001390401.1	serine carboxypeptidase [Aspergillus niger CBS 513.88]	8.27992e+07	1.24488e+08	2.21376e+08	2.81636e+08	2.58768e+08	7.74266e+08	2.61104e+09	2566080100	4	3	8	10	9	9	11	10
XP_001388804.2	NAD(P)H-dependent D-xylose reductase xyl1 [Aspergillus niger CBS 513.88]	3.78195e+08	1.15268e+09	5.58708e+08	9.46793e+08	8.60335e+08	1.80735e+09	3.16206e+09	1.44222e+09	4	11	11	15	11	15	15	15
XP_001391412.1	nitronate monooxygenase [Aspergillus niger CBS 513.88]	1.99586e+09	1.08477e+09	2.56531e+09	2.26269e+09	2.17343e+09	2.1811e+09	1.35497e+09	343267087	4	9	10	11	11	11	10	8
XP_001400208.1	proteasome component PRE6 [Aspergillus niger CBS 513.88]	6.48134e+08	6.80862e+08	1.17023e+09	1.67213e+09	1.72471e+09	1.52626e+09	9.55663e+08	1626906113	4	12	13	13	14	14	12	15
XP_001389996.2	endo-1,4-beta-xylanase F1 [Aspergillus niger CBS 513.88]	2.97367e+08	1.95196e+08	2.97404e+08	4.34234e+08	4.41507e+08	8.22038e+08	2.95323e+09	2691561631	7	5	8	11	12	14	14	14
XP_001399985.1	allantoicase [Aspergillus niger CBS 513.88]	2.356e+07	8.11232e+09	8.14863e+09	4.00829e+09	4.09746e+09	1.73286e+09	9.92939e+08	9.0646e+08	1	12	12	12	12	12	12	12
XP_001401115.1	triosephosphate isomerase [Aspergillus niger CBS 513.88]	1.8739e+08	2.96161e+09	2.18911e+09	2.32991e+09	2.33199e+09	3.35291e+09	2.54478e+09	5.59488e+09	4	9	9	9	9	9	8	9
XP_001396199.1	acetyl-CoA C-acyltransferase [Aspergillus niger CBS 513.88]	3.73499e+08	7.73464e+08	7.0032e+08	9.24321e+08	1.24149e+09	9.46651e+08	5.75173e+08	1.64772e+08	2	10	10	10	10	10	10	8
XP_001393940.2	alcohol dehydrogenase [Aspergillus niger CBS 513.88]	6.55635e+08	5.16398e+08	4.68154e+08	3.39736e+08	3.87611e+08	4.35379e+08	7.17654e+08	1677249514	4	4	4	3	6	3	11	13
XP_001390926.2	FAD dependent oxidoreductase [Aspergillus niger CBS 513.88]	2.54746e+07	2.42582e+09	2.59944e+09	2.43741e+09	3.09895e+09	1.26319e+09	4.81287e+08	287198104	1	11	11	11	11	11	11	8
XP_001400053.1	40S ribosomal protein S0 [Aspergillus niger CBS 513.88]	6.9397e+08	3.29393e+09	2.12989e+09	1.97436e+09	1.61741e+09	1.08417e+09	1.16251e+09	1608278534	5	9	8	11	9	6	7	8
XP_001389661.1	mannosyl-oligosaccharide alpha-1,2-mannosidase 1B [Aspergillus niger CBS 513.88]	3.0054e+07	3.84255e+08	3.23788e+08	8.46762e+08	4.38821e+08	1.35957e+09	2.99462e+09	2.59739e+09	1	8	6	9	8	9	11	11
XP_001395830.2	nascent polypeptide-associated complex subunit beta [Aspergillus niger CBS 513.88]	1.57793e+08	1.47141e+09	1.02051e+09	6.86778e+08	5.2081e+08	3.12055e+08	2.66656e+08	1429921472	4	11	9	10	7	7	6	11
XP_001391304.2	dihydrolipoyllysine-residue acetyltransferase component of pyruvate dehydrogenase complex [Aspergillus niger CBS 513.88]	7.12921e+08	1.37988e+09	1.8645e+09	3.03518e+09	3.57912e+09	4.05569e+09	3.77215e+09	4444427347	3	9	11	11	11	11	11	11
XP_001394592.2	beta-glucosidase F [Aspergillus niger CBS 513.88]	2.81242e+08	6.7014e+07	9.92167e+07	9.42243e+07	7.6875e+07	4.69409e+08	1.54521e+09	1999616457	2	4	5	7	6	13	13	14
XP_001393906.1	plasma membrane ATPase 2 [Aspergillus niger CBS 513.88]	3.13789e+08	1.06325e+08	1.05239e+08	1.78209e+08	2.15161e+08	1.57774e+08	2.42121e+08	959138980	4	4	5	4	5	5	8	13
XP_001399910.1	trehalose synthase (Ccg-9) [Aspergillus niger CBS 513.88]	9.38488e+08	3.3857e+08	2.82052e+08	5.67902e+08	4.02635e+08	2.38385e+08	2.66356e+08	1.69731e+09	9	11	11	20	18	15	13	22
XP_001393152.1	60S ribosomal protein L8 [Aspergillus niger CBS 513.88]	3.77153e+08	1.76261e+09	1.40342e+09	1.456e+09	1.36967e+09	8.99472e+08	7.27472e+08	1880482452	5	10	11	12	12	11	11	11
XP_001392271.1	aldehyde reductase (AKR1) [Aspergillus niger CBS 513.88]	5.45122e+07	8.90496e+07	1.56571e+08	6.83793e+07	8.46094e+07	3.30882e+06	1.96201e+09	16679923401	4	4	3	5	2	1	10	11
XP_001396857.1	tubulin alpha-1 chain [Aspergillus niger CBS 513.88]	8.72132e+08	1.19268e+09	1.0458e+09	1.04933e+09	1.24182e+09	5.32681e+08	4.88906e+08	2.20612e+08	6	11	11	9	10	10	9	8
XP_001392085.1	adenylate kinase 1 [Aspergillus niger CBS 513.88]	1.40283e+08	8.70175e+08	1.25687e+09	2.29271e+09	2.72875e+09	2.7665e+09	2.47416e+09	1998741836	2	12	12	13	14	14	14	13
XP_001400928.2	acetyltransferase, GNAT family [Aspergillus niger CBS 513.88]	2.05973e+08	6.43263e+09	6.44526e+09	4.40081e+09	5.30591e+09	3.40643e+09	2.12836e+09	7.97779e+08	4	12	12	12	12	12	12	12
XP_001399433.1	ribose/galactose isomerase [Aspergillus niger CBS 513.88]	2.51973e+08	1.16618e+10	1.54142e+10	2.54482e+10	2.15045e+10	1.93498e+10	1.00832e+10	3.87446e+09	4	10	10	10	10	10	9	10
XP_001394908.1	40S ribosomal protein S4 [Aspergillus niger CBS 513.88]	4.9905e+08	4.25543e+09	3.65464e+09	3.4096e+09	2.49137e+09	1.54685e+09	2.34421e+09	2945149605	9	13	14	14	12	12	13	13
XP_001389844.1	cyanide hydratase [Aspergillus niger CBS 513.88]	7.54269e+07	4.31563e+07	5.94764e+07	3.76883e+07	3.51125e+07	4.27463e+07	5.56084e+08	1207729498	3	3	3	3	2	5	9	9
XP_001391894.2	oxidoreductase, short-chain dehydrogenase/reductase family [Aspergillus niger CBS 513.88]	8.17305e+07	9.16143e+07	2.47627e+07	5.71441e+07	3.20535e+07	4.85638e+07	5.87703e+08	4719578548	4	6	2	6	3	5	12	13
XP_001397406.1	thiJ/PfpI family protein [Aspergillus niger CBS 513.88]	2.38635e+08	2.0805e+08	1.97985e+08	2.61079e+08	2.57126e+08	2.70432e+08	4.77091e+08	3458479070	2	4	5	7	7	8	8	8
XP_001388626.2	xyloglucanase [Aspergillus niger CBS 513.88]	1.69128e+08	4.19389e+07	7.74005e+07	1.41641e+07	3.62534e+07	1.31988e+08	6.83446e+08	1431140161	2	1	2	1	3	3	5	8
XP_001388787.1	NADH-cytochrome b5 reductase 2 [Aspergillus niger CBS 513.88]	2.43158e+09	1.64584e+09	1.7423e+09	3.00172e+09	2.79041e+09	3.4826e+09	3.10131e+09	4665045011	2	13	12	13	14	14	14	13
XP_001390068.2	aminopeptidase Y [Aspergillus niger CBS 513.88]	1.1003e+08	2.11246e+09	2.87179e+09	2.63105e+09	3.326e+09	4.37489e+09	4.68973e+09	1.20135e+09	3	9	9	9	9	8	9	8
XP_001398626.1	6-phosphofructokinase [Aspergillus niger CBS 513.88]	2.63788e+08	4.26258e+08	3.43712e+08	2.96162e+08	1.84852e+08	1.31078e+08	1.69211e+08	1015699538	4	8	11	10	9	7	10	15
XP_001396118.1	catalase [Aspergillus niger CBS 513.88]	5.47212e+07	1.36103e+07	798722	1.42872e+07	1.34788e+07	1.28693e+07	4.25022e+08	2.4703e+09	4	3	1	3	2	2	12	15
XP_001399719.1	mannitol-1-phosphate 5-dehydrogenase [Aspergillus niger CBS 513.88]	1.58817e+08	3.60494e+08	4.4709e+08	9.03138e+08	1.15799e+09	9.16277e+08	9.49377e+08	2377287817	3	7	8	14	15	14	14	15
XP_001388611.2	cysteine protease [Aspergillus niger CBS 513.88]	1.14121e+08	8.16254e+08	1.46312e+09	1.49474e+09	1.2675e+09	1.20413e+09	5.38331e+08	81202710	4	11	15	16	16	15	11	8
XP_001388959.2	minor allergen Alt a 7 [Aspergillus niger CBS 513.88]	1.8318e+07	2.40897e+09	1.74076e+09	8.08264e+08	7.87788e+08	6.57e+08	7.84586e+08	2759890551	1	7	7	7	7	7	6	7
XP_001397785.1	protein GCY [Aspergillus niger CBS 513.88]	1.45555e+08	1.28127e+09	1.3464e+09	1.3337e+09	1.1919e+09	1.03843e+09	4.52829e+08	39211328	2	11	11	11	11	11	11	3
XP_001390341.2	polyubiquitin binding protein (Doa1/Ufd3) [Aspergillus niger CBS 513.88]	9.28558e+07	3.28492e+08	3.30572e+08	4.19832e+08	4.86643e+08	4.77264e+08	2.53807e+08	2.93481e+08	4	11	11	12	13	12	11	13
XP_001388870.1	eukaryotic translation initiation factor 3 subunit A [Aspergillus niger CBS 513.88]	5.29719e+07	5.73963e+08	3.71316e+08	2.53746e+08	2.89949e+08	1.621e+08	2.4563e+08	328130791	2	12	11	11	15	11	13	13
XP_001388743.2	endo-1,3-beta-glucanase Engl1 [Aspergillus niger CBS 513.88]	1.75648e+08	3.49394e+08	4.89971e+08	3.50805e+08	3.26911e+08	2.54329e+08	6.0515e+08	2.05841e+09	2	13	14	15	16	14	15	17
XP_001388471.2	succinyl-CoA:3-ketoacid-coenzyme A transferase 1 [Aspergillus niger CBS 513.88]	3.53831e+08	8.28032e+08	7.99357e+08	1.24187e+09	1.6264e+09	9.9636e+08	2.69178e+08	1.76173e+08	3	11	9	11	11	11	7	6
XP_001398365.1	60S ribosomal protein L2 [Aspergillus niger CBS 513.88]	6.19723e+08	1.96999e+09	1.5192e+09	1.20501e+09	8.67471e+08	1.05211e+09	8.80565e+08	1815569534	5	8	9	9	9	8	9	9
XP_001398977.1	26S protease regulatory subunit 6A [Aspergillus niger CBS 513.88]	3.33615e+08	5.56102e+08	5.3127e+08	8.52428e+08	6.21375e+08	4.92937e+08	3.76455e+08	6.8153e+08	7	14	16	16	16	14	14	17
XP_001398409.1	eukaryotic translation initiation factor 6 [Aspergillus niger CBS 513.88]	4.26188e+08	1.29898e+09	1.09409e+09	6.49853e+08	3.60476e+08	2.92612e+08	2.04156e+08	236755778	3	7	8	7	7	7	6	6
XP_001391678.1	aspartyl-tRNA synthetase, cytoplasmic [Aspergillus niger CBS 513.88]	9.19357e+07	6.6351e+08	4.54319e+08	4.06181e+08	4.06401e+08	3.6972e+08	3.39798e+08	2.70859e+08	3	14	14	14	14	13	12	14
XP_001389212.1	immunogenic protein [Aspergillus niger CBS 513.88]	1.2525e+08	6.49375e+09	5.11916e+09	3.69217e+09	3.55993e+09	3.13083e+09	1.85818e+09	2.14455e+08	3	14	14	14	14	14	13	8
XP_001391594.2	septin spn3 [Aspergillus niger CBS 513.88]	1.07499e+07	8.65139e+08	8.59017e+08	7.97693e+08	5.7543e+08	4.91272e+08	2.31772e+08	9.53896e+07	1	14	14	16	15	12	11	6
XP_001389047.1	eukaryotic translation initiation factor 3 subunit B [Aspergillus niger CBS 513.88]	1.95965e+09	1.9007e+09	1.58037e+09	1.41364e+09	1.37107e+09	1.53384e+09	1.88689e+09	1632528000	5	13	13	14	14	13	16	17
XP_001391458.1	nuclease domain-containing protein 1 [Aspergillus niger CBS 513.88]	8.73912e+09	1.53745e+09	1.36416e+09	1.23032e+09	1.05875e+09	1.15068e+09	1.29434e+09	6.29099e+08	6	14	13	16	15	16	15	14
XP_001401562.1	eukaryotic translation initiation factor 2 subunit gamma [Aspergillus niger CBS 513.88]	1.83655e+08	9.63848e+08	6.06098e+08	5.75898e+08	5.32557e+08	3.64497e+08	4.81088e+08	1211506468	4	12	12	13	13	12	12	13
XP_001393899.1	alpha glucosidase II, alpha subunit [Aspergillus niger CBS 513.88]	8.06316e+07	3.56194e+08	4.90168e+08	4.34136e+08	4.62048e+08	3.02289e+08	2.20922e+08	173724999	3	10	11	11	13	12	11	11
XP_001395169.1	transmembrane protein [Aspergillus niger CBS 513.88]	6.57521e+08	1.03633e+09	1.12644e+09	7.87883e+08	1.14566e+09	4.75213e+08	2.82472e+08	1.13615e+08	8	19	19	19	19	18	11	6
XP_001396709.1	nascent polypeptide-associated complex subunit alpha [Aspergillus niger CBS 513.88]	7.94574e+07	2.82457e+09	1.88911e+09	1.38117e+09	1.26803e+09	8.90844e+08	6.65039e+08	1888100708	3	5	6	5	5	4	4	6
XP_001398680.2	Ras-related protein Rab7 [Aspergillus niger CBS 513.88]	1.44508e+09	2.80032e+09	2.61946e+09	2.25971e+09	1.79726e+09	1.68199e+09	1.01468e+09	1.10595e+09	8	13	14	14	14	14	13	10
XP_001390256.1	laccase-1 [Aspergillus niger CBS 513.88]	3.49615e+06				2.02232e+06		5.72689e+06	18789994	1				1		1	1
XP_001390822.1	laccase-1 [Aspergillus niger CBS 513.88]				2.0249e+06		3.54001e+06		35044756				1		1		1
XP_001395085.1	dihydrolipoyllysine-residue succinyltransferase component of 2-oxoglutarate dehydrogenase complex [Aspergillus niger CBS 513.88]	2.13255e+08	2.69271e+09	4.07164e+09	4.92096e+09	5.48709e+09	5.35016e+09	3.55082e+09	2681345083	5	20	20	20	19	20	20	20
XP_001399129.1	isocitrate dehydrogenase (NAD+) subunit [Aspergillus niger CBS 513.88]	2.43424e+08	1.12451e+09	1.31773e+09	1.8618e+09	1.61932e+09	1.4374e+09	1.04875e+09	1.86785e+09	6	14	15	16	15	16	16	16
XP_001401908.1	xanthine dehydrogenase [Aspergillus niger CBS 513.88]	6.97265e+07	1.63402e+08	3.49037e+08	4.28544e+08	4.77375e+08	4.68023e+08	2.69344e+08	1.39595e+08	3	9	14	15	15	16	13	12
XP_001395692.1	protein TOXD [Aspergillus niger CBS 513.88]	1.74953e+08	1.63026e+07	1.1697e+07	7.8398e+06	1.92346e+07	3.89256e+06	5.75491e+08	4488011482	3	2	3	2	3	1	9	12
XP_001392906.1	3-hydroxyisobutyrate dehydrogenase [Aspergillus niger CBS 513.88]	2.75799e+08	5.68629e+08	7.7113e+08	1.09025e+09	1.12227e+09	1.4401e+09	1.32659e+09	409492115	5	10	11	13	13	12	13	10
XP_001392172.2	hypothetical protein ANI_1_60074 [Aspergillus niger CBS 513.88]	8.06437e+07	1.68427e+09	2.12746e+09	1.80883e+09	1.04043e+09	7.64745e+08	3.92782e+08	450731313	1	10	10	10	9	9	8	9
XP_001397559.2	coatomer subunit alpha [Aspergillus niger CBS 513.88]	3.28568e+07	7.68098e+08	7.26815e+08	6.98062e+08	5.68256e+08	2.95637e+08	3.39153e+08	6.29846e+08	2	13	13	13	12	11	11	11
XP_001398673.1	Ran-specific GTPase-activating protein 1 [Aspergillus niger CBS 513.88]	9.11926e+07	1.42829e+09	1.03194e+09	6.40126e+08	5.19821e+08	6.47025e+08	8.67598e+08	1.18391e+09	1	7	7	8	7	8	6	8
XP_001391845.2	glycosyl hydrolase [Aspergillus niger CBS 513.88]	1.59439e+07	5.04791e+07	7.79247e+07	1.18251e+08	1.80507e+08	1.05986e+09	2.55974e+09	1738313590	2	3	4	5	7	7	7	7
XP_003188788.1	GTP-binding protein ypt1 [Aspergillus niger CBS 513.88]	2.05022e+09	2.25925e+09	1.84922e+09	1.40534e+09	1.41434e+09	1.11538e+09	5.93053e+08	3.73582e+08	3	9	9	9	9	9	8	7
XP_001391449.2	cipC-like antibiotic response protein [Aspergillus niger CBS 513.88]	4.86898e+08	5.39968e+09	4.66303e+09	2.2331e+09	1.21192e+09	5.60922e+08	3.47578e+08	2.08355e+08	3	9	9	9	8	6	6	5
XP_001392690.2	60S ribosomal protein L5 [Aspergillus niger CBS 513.88]	1.35981e+08	2.16516e+09	1.63928e+09	1.33349e+09	1.05531e+09	6.98935e+08	8.03573e+08	1539847325	2	8	7	7	6	7	7	8
XP_001391393.1	S-formylglutathione hydrolase [Aspergillus niger CBS 513.88]	4.91343e+09	2.80642e+09	2.49752e+09	2.71436e+09	2.76419e+09	2.38468e+09	2.18298e+09	1069642106	3	7	9	10	11	11	10	10
XP_001389736.1	heat shock protein hsp98 [Aspergillus niger CBS 513.88]	8.11125e+09	2.05483e+09	2.02375e+09	1.35049e+09	1.13279e+09	1.19827e+09	1.57099e+09	1.0785e+09	5	10	8	12	14	14	14	18
XP_001399902.1	EB1 domain protein [Aspergillus niger CBS 513.88]	1.20644e+08	6.88188e+08	6.71841e+08	6.53042e+08	3.65522e+08	4.07502e+08	1.52621e+08	72683980	2	7	7	8	8	8	6	5
XP_001398464.2	D-3-phosphoglycerate dehydrogenase 1 [Aspergillus niger CBS 513.88]	1.08763e+08	7.97127e+08	1.21993e+09	1.06496e+09	1.06908e+09	9.46713e+08	9.90818e+08	980468278	2	11	11	12	12	12	12	12
XP_001393836.1	septin spn4 [Aspergillus niger CBS 513.88]	2.35757e+08	1.45019e+09	1.22953e+09	1.38751e+09	8.91438e+08	5.57954e+08	5.73249e+08	2.11034e+08	4	10	13	12	10	10	8	3
XP_001398216.1	acetyl-CoA acetyltransferase IA [Aspergillus niger CBS 513.88]	1.17589e+09	2.24627e+09	2.04413e+09	1.64304e+09	2.16538e+09	2.97766e+09	2.23829e+09	2860872068	4	10	10	10	9	10	10	10
XP_001396769.1	alpha-N-arabinofuranosidase B [Aspergillus niger CBS 513.88]	1.86004e+08	1.93753e+10	1.68974e+10	8.95439e+09	8.96121e+09	1.1937e+10	1.94293e+10	19926729626	3	8	8	8	8	8	8	8
XP_001390966.2	RNP domain protein [Aspergillus niger CBS 513.88]	1.38452e+09	8.3716e+08	8.32979e+08	8.42419e+08	6.92849e+08	5.35698e+08	3.59609e+08	340737138	4	7	7	7	7	7	7	7
XP_001398648.1	LEA domain protein [Aspergillus niger CBS 513.88]	1.12922e+09	3.39768e+08	1.99468e+08	1.30786e+08	8.39989e+07	1.07076e+08	1.73781e+08	6.21684e+08	7	9	6	8	6	6	9	11
XP_001397865.2	aspartate aminotransferase, cytoplasmic [Aspergillus niger CBS 513.88]	8.62977e+07	1.62209e+09	1.4317e+09	1.48718e+09	1.41806e+09	1.5108e+09	1.5133e+09	1271258581	4	10	10	10	10	10	10	10
XP_001400872.1	flavohemoprotein [Aspergillus niger CBS 513.88]	6.54062e+08	1.3484e+09	1.1816e+09	9.76777e+08	1.02041e+09	3.68456e+08	2.6021e+08	9.86722e+07	3	10	11	11	11	8	8	4
XP_001394923.2	NIPSNAP family protein [Aspergillus niger CBS 513.88]	2.46823e+09	1.88911e+09	1.95114e+09	2.13497e+09	2.15196e+09	1.94835e+09	1.13683e+09	5.66231e+08	5	9	11	13	13	13	12	9
XP_001394288.2	lactoylglutathione lyase [Aspergillus niger CBS 513.88]	6.82992e+08	1.38825e+09	1.55027e+09	1.41622e+09	1.64848e+09	1.39497e+09	6.45131e+08	825573392	2	9	9	9	9	10	6	8
XP_001397234.1	cyanate hydratase [Aspergillus niger CBS 513.88]	6.23057e+08	1.81642e+09	1.95563e+09	1.79121e+09	1.72301e+09	1.54665e+09	1.9657e+09	2658279479	2	9	10	10	10	10	10	10
XP_001397882.2	alpha/beta hydrolase [Aspergillus niger CBS 513.88]	2.6348e+09	6.19265e+08	6.94832e+08	6.40521e+08	6.33313e+08	6.39259e+08	5.97718e+08	232571704	5	8	9	10	10	9	10	9
XP_001389578.2	carboxy-cis,cis-muconate cyclase [Aspergillus niger CBS 513.88]	2.55676e+08	3.45561e+09	2.49102e+09	1.20433e+09	1.00388e+09	4.33964e+08	2.22642e+08	3.43185e+08	5	15	15	15	15	15	9	14
XP_001389233.2	hypothetical protein ANI_1_2780014 [Aspergillus niger CBS 513.88]	3.17486e+08	2.02729e+08	2.30579e+08	1.2318e+08	7.56435e+07	1.45042e+08	1.34858e+08	658728337	5	6	6	5	5	6	9	13
XP_001399913.1	methionine synthase, vitamin-B12 independent [Aspergillus niger CBS 513.88]	1.0074e+08	1.38873e+09	1.09008e+09	9.31278e+08	7.76932e+08	6.60012e+08	1.56675e+08	40342122	6	11	11	11	11	11	9	7
XP_001398362.1	adenosine kinase [Aspergillus niger CBS 513.88]	2.03051e+07	7.75586e+08	8.49447e+08	9.52451e+08	1.08121e+09	9.26553e+08	6.47198e+08	735785697	1	8	9	10	10	9	8	9
XP_001402244.1	curved DNA-binding protein [Aspergillus niger CBS 513.88]	3.15166e+08	1.38046e+09	8.09404e+08	6.48773e+08	4.86241e+08	3.65589e+08	5.62427e+08	1707270592	5	10	10	9	10	10	9	11
XP_001392314.1	hypothetical protein ANI_1_300074 [Aspergillus niger CBS 513.88]	2.30744e+08	9.38399e+08	2.39875e+09	3.5118e+09	2.93069e+09	2.79247e+09	1.27245e+09	5.53326e+08	2	7	7	9	8	8	8	8
XP_001394180.2	proteasome component PRE2 [Aspergillus niger CBS 513.88]	1.48681e+07	7.81547e+08	1.32144e+09	1.62951e+09	1.88159e+09	1.42352e+09	1.13388e+09	1.55987e+09	1	6	10	10	10	9	9	10
XP_001396382.2	six-hairpin glycosidase [Aspergillus niger CBS 513.88]	1.55226e+08	7.54533e+07	7.74654e+07	9.92657e+07	7.30721e+07	3.89455e+08	9.6625e+08	1616058524	3	3	4	4	4	6	5	6
XP_001401548.1	proteasome component PUP3 [Aspergillus niger CBS 513.88]		2.25965e+08	4.3555e+08	6.49923e+08	6.44976e+08	5.50813e+08	2.91472e+08	505897200		3	5	7	7	7	5	6
XP_001391367.2	cell division control protein 3 [Aspergillus niger CBS 513.88]	5.03441e+07	7.4936e+08	5.93089e+08	5.14795e+08	3.64166e+08	1.80016e+08	8.9003e+07	9.66311e+06	2	11	11	11	11	9	5	3
XP_001392084.1	dimeric dihydrodiol dehydrogenase [Aspergillus niger CBS 513.88]	5.68301e+08	1.096e+09	1.44161e+09	1.83285e+09	1.70615e+09	1.49925e+09	6.82012e+08	9.75798e+08	4	9	13	14	11	14	11	14
XP_001399120.1	Fumarylacetoacetate hydrolase domain-containing protein 2 [Aspergillus niger CBS 513.88]	1.04982e+08	6.11058e+08	2.01664e+09	2.00772e+09	2.02435e+09	1.56634e+09	8.01987e+08	374990660	3	10	13	13	13	12	11	12
XP_001388853.1	uroporphyrinogen decarboxylase [Aspergillus niger CBS 513.88]	1.36611e+08	3.24145e+08	5.99169e+08	4.98272e+08	4.38879e+08	3.75688e+08	3.5778e+08	648434903	3	8	10	9	9	9	10	11
XP_001394119.2	aldehyde reductase 1 [Aspergillus niger CBS 513.88]	6.72657e+07	2.83163e+10	2.08093e+10	1.11082e+10	9.99999e+09	6.5167e+09	4.43577e+09	4545112653	1	9	9	8	8	8	7	8
XP_001400407.1	26S protease regulatory subunit 7 [Aspergillus niger CBS 513.88]	7.23864e+08	9.26817e+08	8.10856e+08	7.67662e+08	6.42072e+08	5.73809e+08	4.92167e+08	6.65088e+08	7	16	16	15	16	16	15	17
XP_001399607.2	serine-type carboxypeptidase F [Aspergillus niger CBS 513.88]	1.3427e+08	6.86743e+07	6.31429e+07	3.82736e+07	5.65791e+07	1.22052e+08	7.0572e+08	1930784204	2	2	3	3	2	5	7	7
XP_001394595.1	hypothetical protein ANI_1_808094 [Aspergillus niger CBS 513.88]	3.45228e+06	1.80235e+09	2.42242e+09	1.51664e+09	1.40707e+09	8.99606e+08	5.84874e+08	4.3504e+08	1	10	12	12	13	10	10	10
XP_001389042.1	cytochrome c1 [Aspergillus niger CBS 513.88]	9.54882e+07	3.58991e+08	3.67149e+08	5.25594e+08	4.99048e+08	4.49489e+08	2.8267e+08	2.45941e+08	3	6	9	8	9	9	8	9
XP_001394219.2	fumarylacetoacetase [Aspergillus niger CBS 513.88]	2.97883e+08	3.66843e+08	4.13155e+08	8.99908e+08	1.24028e+09	2.88556e+09	2.81897e+09	1073242665	4	5	7	8	8	9	10	9
XP_001397727.1	galactokinase [Aspergillus niger CBS 513.88]	7.23915e+07	7.86267e+08	6.63884e+08	6.82368e+08	7.28854e+08	5.08942e+08	3.63104e+08	6.84012e+08	2	13	14	14	14	14	13	14
XP_001393898.1	nucleoside diphosphate kinase [Aspergillus niger CBS 513.88]	4.36518e+08	8.98563e+09	8.02114e+09	1.04191e+10	1.18077e+10	1.02872e+10	7.42997e+09	14010940101	6	7	7	7	8	8	8	8
XP_001399076.1	26S protease subunit rpt4 [Aspergillus niger CBS 513.88]	2.70179e+08	5.58126e+08	3.89371e+08	3.78175e+08	3.58981e+08	2.88642e+08	2.01796e+08	342347551	4	13	14	12	13	12	13	14
XP_001401637.1	zinc-type alcohol dehydrogenase-like protein [Aspergillus niger CBS 513.88]	3.65333e+08	1.84968e+08	1.42077e+08	9.57984e+07	1.02012e+08	1.13677e+08	1.11335e+09	8407539866	4	6	6	5	5	6	10	11
XP_001392179.1	60S ribosomal protein L9 [Aspergillus niger CBS 513.88]	4.28062e+08	3.70858e+09	2.78651e+09	2.37453e+09	2.0073e+09	1.15673e+09	1.15803e+09	1947171788	8	13	13	13	13	13	12	12
XP_001388482.1	alpha-N-arabinofuranosidase A [Aspergillus niger CBS 513.88]	9.04423e+09	5.00512e+09	3.95851e+09	3.46567e+09	2.67768e+09	3.92519e+09	8.59458e+09	10167784698	3	8	8	8	8	8	8	8
XP_001400064.1	stomatin family protein [Aspergillus niger CBS 513.88]	1.20061e+08	8.57998e+08	4.86072e+08	6.32504e+08	1.37999e+09	1.86142e+09	1.15917e+09	2.45602e+08	3	11	9	9	12	12	12	9
XP_001398780.1	actin-related protein 2/3 complex subunit ARP3 [Aspergillus niger CBS 513.88]	2.67152e+08	4.45385e+08	4.61909e+08	6.95118e+08	7.23043e+08	7.87616e+08	4.85257e+08	360366485	5	12	11	13	13	13	13	12
XP_001393909.1	glutamyl-tRNA synthetase, cytoplasmic [Aspergillus niger CBS 513.88]	2.19231e+08	8.35873e+08	7.7234e+08	6.76869e+08	6.13464e+08	6.04121e+08	6.63617e+08	4.39069e+08	6	13	13	13	12	12	10	12
XP_001402095.1	T-complex protein 1 subunit theta [Aspergillus niger CBS 513.88]	1.90313e+09	4.96275e+08	4.47401e+08	4.62141e+08	3.43016e+08	2.75276e+08	1.64961e+08	482044143	9	13	12	13	11	14	9	16
XP_001390252.1	quinate dehydrogenase [Aspergillus niger CBS 513.88]	1.02436e+09	1.4336e+09	6.23325e+08	7.24071e+08	8.53778e+08	8.92382e+08	3.0628e+08	3.02154e+08	4	11	9	11	12	12	9	11
XP_001401252.2	3-hydroxyisobutyryl-CoA hydrolase [Aspergillus niger CBS 513.88]	2.60676e+07	2.01369e+08	3.94916e+08	8.79018e+08	6.08219e+08	5.78431e+08	6.77224e+08	6.62631e+08	1	5	12	12	13	12	14	14
XP_001401707.2	aldehyde dehydrogenase [Aspergillus niger CBS 513.88]	6.35826e+07	4.79294e+08	4.89906e+08	8.26382e+08	8.44791e+08	1.07197e+09	6.99102e+08	608830791	1	12	11	12	12	12	12	11
XP_001399538.1	adenylosuccinate lyase [Aspergillus niger CBS 513.88]	3.44033e+08	2.1675e+08	2.0746e+08	1.86053e+08	2.54276e+08	2.15386e+08	2.64453e+08	1023838646	4	11	11	10	12	11	11	16
XP_001394660.2	3'(2'),5'-bisphosphate nucleotidase [Aspergillus niger CBS 513.88]	2.4649e+09	1.38967e+09	1.09401e+09	1.17586e+09	1.1513e+09	1.64631e+09	3.93179e+09	5794343711	3	12	12	12	12	11	12	12
XP_001391892.2	Inosine-5'-monophosphate dehydrogenase [Aspergillus niger CBS 513.88]	4.41323e+08	3.19271e+08	1.22978e+08	4.88437e+07	1.12228e+08	8.33133e+07	9.03058e+07	594104103	6	5	4	3	5	4	5	9
XP_001391004.1	leucyl-tRNA synthetase, cytoplasmic [Aspergillus niger CBS 513.88]	4.50264e+08	8.60545e+08	6.34714e+08	7.24438e+08	7.73879e+08	7.47018e+08	4.32573e+08	3.13415e+08	6	14	15	15	16	15	14	14
XP_001391529.1	chlorogenic acid esterase precursor [Aspergillus niger CBS 513.88]	2.22966e+09	2.50735e+09	2.56809e+09	1.83254e+09	1.77441e+09	1.80927e+09	5.28602e+09	5401557976	3	2	2	2	2	4	4	4
XP_001389039.1	phospho-2-dehydro-3-deoxyheptonate aldolase, phenylalanine-inhibited [Aspergillus niger CBS 513.88]	5.63652e+08	3.99217e+08	6.39327e+08	1.16231e+09	1.36515e+09	1.38234e+09	1.34591e+09	657748411	5	9	10	11	12	12	11	10
XP_001396338.1	catechol 1,2-dioxygenase [Aspergillus niger CBS 513.88]	5.26166e+08	3.1751e+09	1.5942e+09	8.32125e+08	8.98823e+08	2.00324e+08	1.98063e+08	8.69216e+07	4	10	10	9	10	5	5	5
XP_001395820.1	ethanolamine utilization protein (EutQ) [Aspergillus niger CBS 513.88]	6.18528e+07	1.20737e+09	5.72216e+08	5.44916e+08	1.0817e+09	8.06845e+08	2.10749e+09	2187852014	2	5	5	5	5	5	5	5
XP_001400647.1	26S protease subunit rpt4 [Aspergillus niger CBS 513.88]	5.30634e+08	6.87949e+08	5.37988e+08	6.01041e+08	4.03502e+08	4.12727e+08	2.8957e+08	410610360	5	10	10	10	8	9	7	10
XP_001398559.1	GNAT family acetyltransferase [Aspergillus niger CBS 513.88]	1.55046e+09	7.28191e+08	1.47792e+09	1.50618e+09	1.24851e+09	8.47516e+08	9.03478e+08	2.73146e+08	2	11	13	13	12	12	11	5
XP_001399859.1	arginase [Aspergillus niger CBS 513.88]	2.38224e+09	5.50595e+08	4.70432e+08	3.98418e+08	5.63543e+08	8.44812e+08	9.23987e+08	4.95254e+08	3	4	5	6	8	9	9	8
XP_001401720.1	short-chain dehydrogenase [Aspergillus niger CBS 513.88]	1.00863e+08	7.70376e+07	2.85469e+07	1.21526e+08	8.55078e+08	1.03514e+09	5.54358e+08	3.12081e+08	4	3	3	5	9	8	6	7
XP_001395965.2	dienelactone hydrolase family protein [Aspergillus niger CBS 513.88]	1.13536e+08	3.02665e+09	3.39523e+09	3.29676e+09	2.85912e+09	2.36282e+09	1.8762e+09	4856246582	3	11	11	11	11	11	10	10
XP_001389476.1	ribonuclease T2 [Aspergillus niger CBS 513.88]	7.75089e+07	1.06835e+09	1.64127e+09	1.21992e+09	1.49073e+09	1.89186e+09	3.52167e+09	2.67545e+09	2	6	7	7	7	7	7	7
XP_001389127.1	2-hydroxyacid dehydrogenase UNK4.10 [Aspergillus niger CBS 513.88]	3.44171e+08	4.55609e+08	4.31372e+08	5.96534e+08	6.41559e+08	6.29942e+08	3.87599e+08	213064099	4	10	8	10	11	11	11	8
XP_001392149.1	septin spn2 [Aspergillus niger CBS 513.88]	4.60427e+08	3.19769e+08	3.38293e+08	3.30755e+08	3.91131e+08	1.88185e+08	2.53855e+08	349954624	4	6	7	7	7	7	5	1
XP_001401704.2	peroxiredoxin PRX1 [Aspergillus niger CBS 513.88]	2.12145e+08	4.54239e+09	5.26393e+09	4.77519e+09	3.93913e+09	2.29031e+09	1.09909e+09	1756197800	3	11	12	12	11	11	9	11
XP_001393123.1	hypothetical protein ANI_1_2416074 [Aspergillus niger CBS 513.88]	3.94511e+07	1.78569e+08	3.47242e+08	9.50425e+08	1.1287e+09	9.25259e+08	5.95683e+08	457093230	2	6	10	12	12	12	12	10
XP_001401771.2	thioredoxin [Aspergillus niger CBS 513.88]	1.17539e+08	1.19867e+09	1.32189e+09	1.02149e+09	8.47235e+08	6.72515e+08	5.13331e+08	992139081	2	7	7	7	7	7	7	7
XP_001393186.1	aldehyde dehydrogenase [Aspergillus niger CBS 513.88]	1.14532e+07	4.30414e+08	1.02278e+09	1.58271e+09	8.4749e+08	1.07369e+09	2.99853e+08	606384272	1	11	13	13	12	13	10	12
XP_001399866.1	methylglutaconyl-CoA hydratase [Aspergillus niger CBS 513.88]	7.44368e+08	2.0796e+08	7.24951e+08	1.13312e+09	1.27767e+09	1.819e+09	1.37925e+09	939663031	5	8	10	11	11	12	10	11
XP_001393538.1	N-acetylglucosaminidase [Aspergillus niger CBS 513.88]	1.47953e+07	2.26276e+07	2.94619e+07	5.73355e+07	6.60135e+07	1.03561e+08	2.17674e+08	314970853	1	1	1	2	2	2	2	2
XP_001397671.1	sec14 cytosolic factor [Aspergillus niger CBS 513.88]	1.71912e+08	1.25627e+09	9.92871e+08	1.02648e+09	1.22065e+09	1.36954e+09	7.37371e+08	5.29236e+08	4	14	14	14	13	14	11	13
XP_001398971.2	phosphoacetylglucosamine mutase [Aspergillus niger CBS 513.88]	3.03342e+08	1.07421e+09	8.9236e+08	7.89174e+08	5.94116e+08	4.20607e+08	2.58222e+08	2.08514e+08	2	12	12	12	12	10	10	10
XP_003188853.1	mRNA binding post-transcriptional regulator (Csx1) [Aspergillus niger CBS 513.88]	4.48886e+08	9.71194e+08	1.14807e+09	9.51965e+08	8.99979e+08	7.04339e+08	5.12167e+08	492956702	5	9	10	10	10	10	8	7
XP_001394989.2	endocytosis protein end4 [Aspergillus niger CBS 513.88]	1.11784e+09	7.29192e+08	6.16352e+08	5.10983e+08	4.82961e+08	5.67697e+08	4.71168e+08	1.56637e+08	4	15	14	13	13	15	14	12
XP_001399358.1	tryptophan synthase [Aspergillus niger CBS 513.88]	3.01511e+08	7.62304e+08	3.65959e+08	3.74053e+08	3.94552e+08	5.78731e+08	3.04617e+08	181033959	5	11	9	11	12	12	11	11
XP_001399749.1	40S ribosomal protein S14 [Aspergillus niger CBS 513.88]	7.07314e+09	4.75901e+09	3.19918e+09	2.33536e+09	1.81523e+09	1.27108e+09	1.41326e+09	1639457689	6	8	8	8	8	8	8	8
XP_001397565.2	threonine synthase [Aspergillus niger CBS 513.88]	4.99309e+07	2.87685e+08	2.79875e+08	2.15628e+08	3.21232e+08	3.66503e+08	2.99012e+08	3.77844e+08	3	9	11	7	11	11	10	11
XP_001392295.2	1,4-beta-D-glucan cellobiohydrolase C [Aspergillus niger CBS 513.88]	1.11703e+07	6.54945e+06	1.72436e+07	3.20846e+08	6.93197e+07	1.21121e+09	8.83326e+09	8432574224	1	1	1	3	2	4	4	4
XP_001391320.2	hypothetical protein ANI_1_298064 [Aspergillus niger CBS 513.88]	8.89746e+07	1.48666e+09	1.07267e+09	7.65371e+08	6.55382e+08	9.06945e+08	1.56354e+09	1931370560	2	9	8	8	8	8	8	9
XP_001393155.1	alpha,alpha-trehalose-phosphate synthase [UDP-forming] 1 [Aspergillus niger CBS 513.88]	9.01957e+07	9.40893e+07	6.78267e+07	1.18148e+08	1.61969e+08	1.82801e+08	1.77074e+08	7.34262e+08	3	4	3	8	8	6	6	10
XP_001389307.1	guanine nucleotide-binding protein subunit beta-like protein [Aspergillus niger CBS 513.88]	2.87129e+08	2.2886e+09	1.75073e+09	1.36335e+09	1.04645e+09	5.87961e+08	6.52211e+08	8.89393e+08	5	10	12	11	12	10	9	11
XP_001393173.2	NADH-ubiquinone oxidoreductase subunit [Aspergillus niger CBS 513.88]	3.00196e+08	3.14214e+08	4.28878e+08	7.83049e+08	6.93795e+08	5.22576e+08	3.17662e+08	176264130	3	9	11	13	13	13	10	11
XP_001389629.1	nucleoside-diphosphate-sugar epimerase [Aspergillus niger CBS 513.88]	8.00578e+07	1.69928e+09	1.20979e+09	1.47979e+09	1.33075e+09	1.07166e+09	3.60997e+08	2.87992e+08	2	7	7	8	8	7	7	8
XP_001392675.2	isocitrate dehydrogenase [NAD] subunit 2 [Aspergillus niger CBS 513.88]	3.14133e+08	2.04224e+09	1.71272e+09	2.11234e+09	2.47444e+09	2.69527e+09	1.71132e+09	2320512396	2	12	12	13	13	13	13	13
XP_001400730.2	60S ribosomal protein L7 [Aspergillus niger CBS 513.88]	1.18772e+08	1.83177e+09	1.52405e+09	1.38375e+09	1.29532e+09	7.13751e+08	7.5494e+08	1398796622	3	8	9	9	9	9	8	9
XP_001395946.1	aminotransferase [Aspergillus niger CBS 513.88]	3.95759e+07	2.24572e+08	2.70741e+08	6.51037e+08	1.01571e+09	7.74569e+08	2.73507e+08	1.34149e+08	2	7	8	12	13	13	10	8
XP_001397784.1	Inositol oxygenase 1 [Aspergillus niger CBS 513.88]	5.96703e+07	1.56339e+09	3.12456e+08	3.88858e+08	1.79509e+07	8.63341e+06	3.4731e+07	32284666	3	9	7	8	3	3	3	2
XP_001399301.1	hypothetical protein ANI_1_212024 [Aspergillus niger CBS 513.88]	1.39086e+08	4.32337e+08	6.85339e+08	9.04038e+08	1.03281e+09	1.266e+09	6.22852e+08	255917868	5	8	12	10	11	12	8	7
XP_001389266.1	hypothetical protein ANI_1_2810014 [Aspergillus niger CBS 513.88]	2.27101e+08	2.12792e+09	2.76782e+09	1.48182e+09	1.30265e+09	8.13109e+08	5.12279e+08	245716645	2	7	7	7	7	6	7	5
XP_001391009.2	beta-alanine synthase [Aspergillus niger CBS 513.88]	4.87081e+07	1.6002e+08	1.72055e+08	3.02469e+08	4.8123e+08	4.38683e+08	4.97667e+08	2.60606e+08	1	7	6	8	9	9	10	8
XP_001401066.1	oxidoreductase [Aspergillus niger CBS 513.88]	7.30156e+07	3.59317e+08	5.87168e+08	9.90902e+08	9.87969e+08	8.22223e+08	3.63167e+08	294173214	3	6	10	10	10	10	8	6
XP_001395093.1	D-xylulose reductase A [Aspergillus niger CBS 513.88]	2.14759e+08	5.42151e+08	5.93893e+08	8.81965e+08	9.30841e+08	8.90245e+08	7.18841e+08	848622677	3	6	11	10	12	11	12	12
XP_001395835.2	glucosamine 6-phosphate N-acetyltransferase [Aspergillus niger CBS 513.88]	7.02798e+08	1.12728e+09	8.4276e+08	3.66974e+08	3.16403e+08	1.08512e+08	1.36406e+08	59274956	2	9	9	8	9	6	5	5
XP_001393585.1	biotin-dependent 2-oxo acid dehydrogenases acyltransferase [Aspergillus niger CBS 513.88]	5.86658e+07	2.13874e+07	7.45746e+07	2.56941e+08	3.53804e+08	9.64291e+08	9.32198e+08	3.41903e+08	2	3	3	8	9	12	11	11
XP_001391789.1	RNA-binding protein rnc1 [Aspergillus niger CBS 513.88]	3.07129e+08	2.15727e+09	1.85426e+09	1.39275e+09	1.15312e+09	9.52007e+08	5.8037e+08	639179089	6	13	16	15	16	16	13	13
XP_001388823.2	proliferating cell nuclear antigen [Aspergillus niger CBS 513.88]	8.51721e+06	1.68321e+09	1.44833e+09	8.35468e+08	6.86352e+08	5.34887e+08	4.44213e+08	748234683	1	11	11	11	11	10	8	9
XP_001391353.1	electron transfer flavoprotein subunit alpha [Aspergillus niger CBS 513.88]	8.18411e+08	2.44923e+09	1.67894e+09	1.2058e+09	1.424e+09	9.36701e+08	5.88385e+08	7.24624e+08	3	7	8	7	8	8	8	9
XP_001398099.1	casein kinase II subunit alpha [Aspergillus niger CBS 513.88]	1.01985e+10	1.69141e+09	2.65082e+09	2.17959e+09	1.80302e+09	2.2165e+09	2.62751e+09	1462587276	2	7	6	9	9	9	8	9
XP_001400406.1	T-complex protein 1 subunit delta [Aspergillus niger CBS 513.88]	1.46768e+08	3.4911e+08	2.01256e+08	2.49774e+08	2.28764e+08	2.34329e+08	1.53352e+08	420053550	5	10	11	12	11	12	10	12
XP_001401853.2	glycerol kinase [Aspergillus niger CBS 513.88]	5.64975e+07	1.33575e+08	5.36926e+08	7.40879e+08	8.08474e+08	8.79464e+08	7.2246e+08	754458490	1	6	11	13	14	14	15	14
XP_001388724.1	eukaryotic translation initiation factor 5A [Aspergillus niger CBS 513.88]	1.20155e+09	4.15048e+09	3.52872e+09	3.17524e+09	2.26814e+09	1.6376e+09	1.52927e+09	2.92138e+09	4	7	7	7	6	7	7	7
XP_001401984.1	homocitrate synthase [Aspergillus niger CBS 513.88]	5.41578e+07	1.07997e+09	5.86868e+08	4.81935e+08	4.58935e+08	6.28507e+08	6.21988e+08	5.67009e+08	4	10	10	9	10	10	10	10
XP_001389370.1	threonyl-tRNA synthetase, cytoplasmic [Aspergillus niger CBS 513.88]	5.33831e+07	6.84285e+08	3.25201e+08	3.09682e+08	3.31502e+08	2.90978e+08	3.02283e+08	478080415	2	9	8	9	9	8	9	10
XP_001401851.1	superoxide dismutase [Mn] [Aspergillus niger CBS 513.88]		6.48077e+07	1.29382e+08	4.78225e+08	7.43085e+08	1.41937e+09	1.42727e+09	1979845166		2	2	4	4	4	4	4
XP_001388840.2	protein phosphatase 1 zeta [Aspergillus niger CBS 513.88]	3.85639e+07	2.88287e+08	3.24016e+08	3.64096e+08	3.48668e+08	3.37158e+08	2.11843e+08	1.12396e+08	1	9	9	10	10	10	9	8
XP_001392290.1	alpha-N-arabinofuranosidase C [Aspergillus niger CBS 513.88]	9.47148e+07	1.37913e+09	5.78075e+08	4.75524e+08	4.85131e+08	5.61001e+08	5.90776e+08	2.2255e+08	3	11	9	11	11	11	11	9
XP_001396710.1	ATP synthase subunit d [Aspergillus niger CBS 513.88]	1.4643e+07	1.02785e+09	1.31852e+09	1.26716e+09	1.23451e+09	9.71027e+08	7.40344e+08	412218539	1	6	6	6	6	6	6	6
XP_001399905.2	dihydrodipicolinate synthase-like protein [Aspergillus niger CBS 513.88]	4.91322e+06	2.48578e+09	1.21719e+09	8.69979e+08	7.13698e+08	6.71155e+08	4.79903e+08	781736266	1	5	5	5	5	5	5	5
XP_001395046.1	aldose 1-epimerase [Aspergillus niger CBS 513.88]	4.94056e+08	1.30066e+09	7.38577e+08	6.22219e+08	5.26917e+08	4.85222e+08	3.88534e+08	342529585	4	8	8	8	8	9	7	7
XP_001392167.2	lactonohydrolase [Aspergillus niger CBS 513.88]	2.18192e+08	9.01168e+07	1.21664e+08	7.92569e+07	1.26821e+08	2.92791e+08	1.08557e+09	1.12055e+09	2	2	5	3	4	6	6	6
XP_001400121.1	cytochrome c oxidase subunit 6 [Aspergillus niger CBS 513.88]	1.53655e+08	2.17467e+09	3.17777e+09	2.99411e+09	2.57331e+09	2.15545e+09	1.27241e+09	1655562768	3	8	8	8	8	8	7	8
XP_001390572.1	actin binding protein [Aspergillus niger CBS 513.88]	2.94318e+08	1.07835e+09	8.30601e+08	5.46499e+08	5.63275e+08	4.73736e+08	4.1855e+08	428594767	4	9	11	10	11	11	9	11
XP_001400195.2	NAD dependent epimerase/dehydratase family protein [Aspergillus niger CBS 513.88]	5.25473e+07	9.7263e+08	1.05823e+09	6.15735e+08	6.09173e+08	5.1526e+08	6.32448e+08	2.05186e+09	1	12	13	13	13	12	12	13
XP_001400953.1	dihydroxy-acid dehydratase [Aspergillus niger CBS 513.88]	2.20882e+08	3.06862e+08	2.95351e+08	4.4756e+08	3.22858e+08	4.08954e+08	6.63447e+08	1209619549	2	8	6	10	10	9	10	11
XP_003188817.1	NADH-ubiquinone oxidoreductase subunit [Aspergillus niger CBS 513.88]	2.61929e+07	1.99084e+08	2.97492e+08	4.47654e+08	4.15348e+08	4.13022e+08	2.43595e+08	3.32319e+08	3	6	10	10	10	11	8	8
XP_001392394.1	vacuolar ATP synthase subunit H [Aspergillus niger CBS 513.88]	2.05243e+08	1.598e+08	2.0872e+08	3.57337e+08	5.00576e+08	7.03215e+08	2.00793e+08	6.6172e+07	5	10	10	10	11	11	8	6
XP_001395908.1	peroxiredoxin pmp20 [Aspergillus niger CBS 513.88]	1.23992e+08	1.57579e+09	9.85214e+08	5.83723e+08	5.1109e+08	3.65754e+08	3.06196e+08	345132487	4	6	6	6	5	5	4	5
XP_001401406.1	branched-chain-amino-acid aminotransferase [Aspergillus niger CBS 513.88]	2.77804e+07	2.0432e+08	1.7976e+08	2.84144e+08	2.69526e+08	6.1483e+08	6.99489e+08	6.28746e+08	2	7	6	8	7	9	9	9
XP_001400698.2	catalase A [Aspergillus niger CBS 513.88]		4.79764e+07	1.54339e+07	1.01384e+08	4.90898e+07	1.05218e+07	1.50536e+08	1506398122		4	3	3	6	2	8	12
XP_001399415.1	catalase [Aspergillus niger CBS 513.88]	1.17964e+09	4.21907e+08	4.90697e+08	8.5263e+08	8.57992e+08	6.9047e+08	5.14195e+08	1.64221e+08	4	5	8	9	9	9	8	6
XP_001399500.1	oxidoreductase [Aspergillus niger CBS 513.88]	1.44753e+09	1.47883e+09	1.33649e+09	1.5315e+09	1.49185e+09	1.0185e+09	4.82865e+08	7.46066e+08	3	8	8	8	7	8	7	7
XP_001399045.2	arabinogalactan endo-1,4-beta-galactosidase A [Aspergillus niger CBS 513.88]		8.03043e+09	6.57825e+09	4.11878e+09	3.36643e+09	2.90026e+09	4.73271e+09	1.84015e+09		7	7	6	7	7	7	7
XP_001394559.2	M protein repeat protein [Aspergillus niger CBS 513.88]	3.54836e+08	4.1805e+08	4.72352e+08	3.49912e+08	1.50655e+08	2.11221e+08	2.07765e+08	5.8944e+07	4	11	12	11	11	9	10	8
XP_001393111.1	RNA binding protein [Aspergillus niger CBS 513.88]	6.98629e+07	1.92942e+09	2.82677e+09	1.42178e+09	8.65758e+08	5.32328e+08	5.73727e+08	1985638584	1	5	5	5	4	4	4	4
XP_001389759.1	homoserine acetyltransferase family protein [Aspergillus niger CBS 513.88]	1.38949e+08	4.63703e+08	7.70756e+08	1.35664e+09	1.28552e+09	1.26828e+09	9.63296e+08	376503701	2	6	9	12	12	12	11	8
XP_001392086.1	26S proteasome regulatory subunit RPN8 [Aspergillus niger CBS 513.88]	1.52702e+09	4.50584e+08	3.06595e+08	3.57901e+08	2.49275e+08	2.70075e+08	1.01627e+08	232855499	2	10	8	9	9	9	6	8
XP_001399806.1	telomere and ribosome associated protein Stm1 [Aspergillus niger CBS 513.88]	2.28441e+08	2.61241e+09	1.83078e+09	1.00694e+09	6.83228e+08	5.11953e+08	4.64537e+08	1.27507e+09	3	8	8	9	7	7	8	9
XP_001396558.1	import receptor subunit tom-40 [Aspergillus niger CBS 513.88]	7.25065e+07	9.38948e+08	5.37743e+08	2.35141e+08	1.91503e+08	2.01214e+08	9.1594e+07	7.07363e+07	3	7	8	8	7	8	5	5
XP_001400058.1	V-type proton ATPase subunit d [Aspergillus niger CBS 513.88]	3.41283e+08	5.62774e+08	6.54377e+08	5.89902e+08	4.54598e+08	5.82659e+08	2.70375e+08	93584416	5	8	10	10	10	10	9	7
XP_001394765.1	Ser/Thr protein phosphatase family protein [Aspergillus niger CBS 513.88]	1.82593e+08	3.94182e+08	3.84989e+08	3.92527e+08	3.35717e+08	3.85395e+08	2.70136e+08	3.27782e+08	4	12	14	14	14	14	14	14
XP_001389952.1	FAD-dependent oxygenase [Aspergillus niger CBS 513.88]	3.74855e+08	1.52526e+08	1.23291e+08	1.20066e+08	2.08308e+08	2.7928e+08	7.27479e+08	940695051	4	4	3	6	6	8	9	10
XP_001392759.1	aflatoxin B1-aldehyde reductase [Aspergillus niger CBS 513.88]		9.06382e+08	8.90529e+08	7.91479e+08	7.22662e+08	6.84559e+08	4.51555e+08	3.2298e+08		10	10	10	10	9	10	9
XP_001401570.2	peptidyl-prolyl cis-trans isomerase B [Aspergillus niger CBS 513.88]	7.84664e+09	3.01559e+09	2.73772e+09	3.19084e+09	3.17549e+09	2.67763e+09	2.38556e+09	1.07535e+09	3	10	10	11	11	10	10	10
XP_001400196.1	D-lactate dehydrogenase [Aspergillus niger CBS 513.88]	7.71482e+08	3.00724e+08	2.903e+08	2.31931e+08	3.36281e+08	3.65528e+08	4.10194e+08	547610002	2	6	7	6	9	8	9	10
XP_001398890.1	40S ribosomal protein S12 [Aspergillus niger CBS 513.88]	5.88274e+08	1.62517e+09	1.15313e+09	9.48128e+08	8.41038e+08	8.13081e+08	5.74094e+08	1.20051e+09	5	11	10	9	11	9	9	12
XP_001398975.2	peroxisomal dehydratase [Aspergillus niger CBS 513.88]	3.35284e+08	3.15472e+08	2.77147e+08	7.24555e+08	8.52069e+08	1.30358e+09	6.91537e+08	371428739	2	6	5	7	7	8	7	8
XP_001400844.1	alpha,alpha-trehalose-phosphate synthase [UDP-forming] 1 [Aspergillus niger CBS 513.88]	3.87001e+07	4.04414e+06	3.41231e+07	1.36857e+07	1.90492e+07	1.01159e+07	1.3841e+08	1298241276	2	1	4	3	3	2	7	11
XP_001393857.2	ubiquitin hydrolase [Aspergillus niger CBS 513.88]	1.70104e+09	1.31608e+09	1.11567e+09	9.13509e+08	9.22087e+08	6.70278e+08	9.10402e+08	848253222	4	10	14	13	15	14	14	13
XP_001399012.1	alpha-glucosidase [Aspergillus niger CBS 513.88]	4.73111e+08	1.21275e+09	6.30341e+08	3.53687e+08	2.76936e+08	9.51104e+07	6.48409e+07	9.37582e+07	4	12	10	10	10	6	5	8
XP_001400163.1	geranyltranstransferase [Aspergillus niger CBS 513.88]	1.59253e+08	1.97897e+09	1.56574e+09	1.82538e+09	1.63986e+09	1.50094e+09	9.70116e+08	954902276	2	13	12	13	13	14	12	11
XP_001389861.2	hypothetical protein ANI_1_1990014 [Aspergillus niger CBS 513.88]	5.45483e+07	8.62399e+06	1.21827e+07	7.74809e+07	4.56904e+07	2.79344e+08	8.68565e+08	987482896	3	1	1	4	4	6	6	6
XP_001398069.2	dihydrodipicolinate synthase-like protein [Aspergillus niger CBS 513.88]	2.20691e+08	4.63389e+08	6.18214e+08	8.05256e+08	8.99635e+08	8.12303e+08	5.64548e+08	137486721	1	8	9	9	9	9	8	5
XP_001393182.2	glycosyl hydrolase family 43 protein [Aspergillus niger CBS 513.88]	1.20578e+08	4.27746e+08	9.05133e+08	9.56173e+08	1.17175e+09	2.06002e+09	3.09827e+09	1.99396e+09	1	4	4	5	5	5	5	5
XP_001395476.1	acetyl-CoA carboxylase [Aspergillus niger CBS 513.88]		5.80333e+08	4.96584e+07	1.20011e+08	1.33315e+08	9.20124e+07	1.98343e+08	168161689		9	5	7	9	7	9	10
XP_001396184.1	uridylate kinase [Aspergillus niger CBS 513.88]	4.24556e+08	1.27219e+09	8.03288e+08	7.95185e+08	7.30493e+08	6.78297e+08	3.19636e+08	272858919	2	10	11	11	11	9	8	9
XP_001391992.2	aminotransferase [Aspergillus niger CBS 513.88]	3.70655e+07	1.61222e+09	9.65711e+08	3.04974e+08	2.29323e+08	9.38921e+07	7.45979e+07	2.88999e+08	1	7	7	6	6	6	5	4
XP_001400771.1	aldehyde dehydrogenase family protein [Aspergillus niger CBS 513.88]	5.79486e+08	5.80556e+08	7.4901e+08	1.20605e+09	1.39774e+09	8.4231e+08	6.29837e+08	5.27504e+08	4	9	9	10	9	9	9	9
XP_001391681.1	coatomer subunit gamma [Aspergillus niger CBS 513.88]	2.44201e+08	6.63059e+08	4.79852e+08	4.2607e+08	2.81944e+08	2.16115e+08	9.2314e+07	2.4366e+08	3	14	12	11	13	12	9	13
XP_001389706.2	peptidase D [Aspergillus niger CBS 513.88]	1.41036e+09	5.57726e+08	6.9757e+08	5.98999e+08	7.61125e+08	9.04423e+08	8.93803e+08	415669456	3	8	8	9	9	9	10	8
XP_001397014.1	beta-glucosidase G [Aspergillus niger CBS 513.88]	7.64843e+07	1.05899e+07	3.95629e+07	8.16752e+06	1.97736e+07	7.88555e+07	3.42365e+08	904864370	2	3	4	2	3	6	9	10
XP_001398284.1	nucleoside-diphosphate-sugar epimerase [Aspergillus niger CBS 513.88]	2.85553e+07	3.91816e+08	4.67496e+08	4.68969e+08	3.94535e+08	2.66218e+08	1.07144e+08	1.33707e+08	1	5	7	7	7	7	4	6
XP_001401495.1	UBX domain protein [Aspergillus niger CBS 513.88]	1.67479e+09	8.93028e+08	9.35651e+08	8.25742e+08	5.68384e+08	5.40235e+08	8.24503e+08	4.73214e+08	4	8	8	8	8	7	7	7
XP_001399466.1	V-type proton ATPase subunit F [Aspergillus niger CBS 513.88]	4.5754e+07	9.66434e+07	1.661e+08	4.963e+08	5.57568e+08	5.50351e+08	3.05861e+08	197212081	3	3	6	8	8	8	7	8
XP_001390192.2	N-acetylglucosaminidase [Aspergillus niger CBS 513.88]		6.08601e+07	9.62468e+07	1.14077e+08	9.59851e+07	1.71712e+08	2.82391e+08	249164272		1	1	1	1	1	1	1
XP_001397154.1	cofactor for methionyl- and glutamyl-tRNA synthetase [Aspergillus niger CBS 513.88]	1.47034e+08	6.06264e+08	5.44201e+08	5.9497e+08	6.24872e+08	6.18879e+08	4.1544e+08	2.43147e+08	3	11	10	12	9	11	8	11
XP_001398266.1	RNP domain protein [Aspergillus niger CBS 513.88]	1.46085e+09	4.26074e+09	3.74621e+09	3.55873e+09	3.34049e+09	2.99806e+09	2.82019e+09	5035246839	4	9	9	8	8	9	9	10
XP_001389492.2	histidine acid phosphatase [Aspergillus niger CBS 513.88]	1.10536e+08	3.31358e+08	5.75825e+08	5.78418e+08	5.88987e+08	5.07221e+08	3.71839e+08	557684652	3	10	11	13	13	11	10	12
XP_001397799.1	YjeF domain protein [Aspergillus niger CBS 513.88]	1.03359e+08	1.49415e+08	1.35976e+08	1.20531e+08	1.16997e+08	1.29147e+08	1.29606e+08	416496168	2	6	6	6	7	7	7	8
XP_001401653.1	aminopeptidase C [Aspergillus niger CBS 513.88]	3.20965e+07	1.1931e+09	1.20723e+09	1.21477e+09	1.30898e+09	8.41861e+08	4.99831e+08	2.16794e+08	1	13	13	14	14	14	13	12
XP_001397405.1	peroxiredoxin pmp20 [Aspergillus niger CBS 513.88]		7.65926e+08	4.3164e+08	7.0279e+08	4.91114e+08	5.37695e+08	2.6197e+08	1.32323e+08		4	3	4	4	4	4	4
XP_001400269.2	pheromone maturation dipeptidyl aminopeptidase DapB [Aspergillus niger CBS 513.88]	3.84518e+08	7.55025e+08	9.80129e+08	7.86842e+08	8.60876e+08	7.79732e+08	4.27201e+08	108680263	4	10	10	10	10	10	8	8
XP_001395854.1	ATP-dependent RNA helicase sub2 [Aspergillus niger CBS 513.88]	4.50518e+08	6.27232e+08	7.51189e+08	5.51663e+08	6.07874e+08	3.73901e+08	4.50217e+08	4.96109e+08	6	10	10	10	11	9	10	11
XP_001392424.1	glycine cleavage system T protein [Aspergillus niger CBS 513.88]	8.78399e+07	1.99865e+08	3.06854e+08	4.35885e+08	4.97428e+08	9.04809e+08	1.07848e+09	4.6058e+08	4	8	8	11	13	13	14	12
XP_001396260.2	proteasome component PRE3 [Aspergillus niger CBS 513.88]	3.08568e+08	1.20464e+09	1.99092e+09	2.53023e+09	2.58097e+09	2.04435e+09	1.36885e+09	1939344566	4	8	10	11	10	10	9	10
XP_001398100.2	valyl-tRNA synthetase [Aspergillus niger CBS 513.88]	1.26514e+08	7.63527e+08	5.6112e+08	4.54503e+08	5.26295e+08	4.12943e+08	3.78252e+08	1.15645e+08	4	14	11	12	14	11	12	10
XP_001390410.1	glucan endo-1,3-beta-glucosidase eglC [Aspergillus niger CBS 513.88]	3.60603e+08	5.96126e+08	1.12103e+09	1.1366e+09	1.36337e+09	2.59583e+09	6.3124e+09	6.22494e+09	1	4	5	4	5	5	5	5
XP_001401420.2	progesterone binding protein [Aspergillus niger CBS 513.88]	1.97085e+08	8.76413e+08	6.48728e+08	6.47599e+08	3.61224e+08	2.9935e+08	3.3411e+08	1188372606	2	7	7	8	7	7	7	7
XP_001399832.2	ribonuclease T2-like protein [Aspergillus niger CBS 513.88]	3.85001e+07	6.90231e+08	7.25203e+08	5.42778e+08	4.94235e+08	9.66272e+08	9.83399e+08	147421042	1	8	8	7	7	8	8	4
XP_001395432.1	orotidine 5'-phosphate decarboxylase [Aspergillus niger CBS 513.88]	2.18224e+07	6.07285e+08	9.4178e+08	7.45956e+08	7.07304e+08	5.08027e+08	4.00218e+08	718966937	2	10	11	11	11	11	11	10
XP_003188811.1	thiazole biosynthetic enzyme [Aspergillus niger CBS 513.88]	1.5471e+08	3.1735e+07	2.8003e+08	2.89039e+08	2.67413e+08	4.00583e+08	4.12886e+07	27864469	4	3	8	8	7	9	2	3
XP_001393723.2	aldo-keto reductase (AKR) [Aspergillus niger CBS 513.88]	4.40959e+08	1.67246e+08	1.90459e+08	2.88053e+08	2.60851e+08	3.39777e+08	3.85116e+08	749911069	5	9	9	10	9	11	12	11
XP_001397132.2	glutathione S-transferase omega-like 2 [Aspergillus niger CBS 513.88]	3.30604e+08	4.34188e+08	4.66381e+08	3.98042e+08	6.32435e+08	4.49327e+08	4.97465e+08	1734320912	6	11	11	9	11	10	10	12
XP_001398142.2	sulfonate biosynthesis enzyme [Aspergillus niger CBS 513.88]	1.3023e+07	3.48663e+07	1.43869e+07	1.97197e+07	3.89131e+07	8.61976e+06	8.74873e+07	570227676	2	2	2	2	4	1	4	8
XP_001402473.2	oxaloacetate acetylhydrolase [Aspergillus niger CBS 513.88]	1.61307e+07	3.77217e+07	3.75978e+06	7.96472e+07	7.30896e+07	1.07816e+09	9.54751e+08	1.08468e+08	2	3	1	2	4	11	11	5
XP_003188577.1	triosephosphate isomerase [Aspergillus niger CBS 513.88]	5.72524e+07	7.83496e+08	1.0593e+09	9.54391e+08	9.46268e+08	8.17131e+08	5.816e+08	393558414	2	8	9	8	8	8	8	8
XP_001391459.1	superoxide dismutase [Cu-Zn] [Aspergillus niger CBS 513.88]	1.11986e+09	2.79069e+10	3.45214e+10	2.45919e+10	2.36205e+10	1.99086e+10	1.49784e+10	2.18668e+10	3	5	5	5	5	5	5	5
XP_001397106.2	sulfite reductase [NADPH] subunit beta [Aspergillus niger CBS 513.88]	3.28199e+07	1.00275e+08	2.15375e+08	2.55107e+08	2.25973e+08	1.56468e+08	1.23744e+08	2.4602e+08	2	4	8	9	9	8	8	10
XP_001401571.1	ATP-dependent RNA helicase ded1 [Aspergillus niger CBS 513.88]	4.6223e+08	8.40439e+08	4.55313e+08	4.56941e+08	4.0928e+08	3.62706e+08	3.46493e+08	3.61796e+08	4	12	11	12	11	13	10	12
XP_001399626.1	arginyl-tRNA synthetase, cytoplasmic [Aspergillus niger CBS 513.88]	1.22113e+08	7.07537e+08	5.89068e+08	5.87908e+08	5.87845e+08	6.03116e+08	5.27776e+08	3.92431e+08	3	9	10	11	11	11	9	11
XP_001402369.1	3-isopropylmalate dehydrogenase B [Aspergillus niger CBS 513.88]	2.15515e+08	5.94986e+08	1.23345e+09	9.85561e+08	1.43194e+09	1.06662e+09	3.85185e+08	1.4426e+08	2	7	7	7	7	7	7	6
XP_001396774.1	extracellular protein [Aspergillus niger CBS 513.88]	2.68276e+07	1.08616e+08	4.757e+07	1.73802e+07	2.6108e+07	1.63539e+06	6.85404e+08	1.12786e+09	1	3	2	2	2	1	6	6
XP_001393433.2	short-chain dehydrogenase [Aspergillus niger CBS 513.88]	4.1819e+09	4.74733e+09	6.04e+09	4.59578e+09	3.60783e+09	2.98367e+09	6.61178e+09	1891805251	4	3	1	2	2	3	7	9
XP_001389372.1	mitogen-activated protein kinase spm1 [Aspergillus niger CBS 513.88]	9.52872e+08	8.5991e+08	9.49116e+08	1.20672e+09	1.19005e+09	9.79676e+08	5.38125e+08	2.24139e+08	5	10	13	14	13	11	12	8
XP_001389359.1	gamma-glutamyltranspeptidase [Aspergillus niger CBS 513.88]	1.75949e+08	1.40763e+08	2.03448e+08	6.11598e+08	9.03888e+08	7.77473e+08	5.0641e+08	222778748	5	5	7	11	11	11	11	10
XP_001391969.1	endo-beta-1,4-glucanase B [Aspergillus niger CBS 513.88]	8.28501e+07	5.95602e+07	7.82268e+07	5.33761e+08	3.3876e+08	1.56648e+09	7.1401e+09	11273238069	2	4	4	6	7	8	8	8
XP_001401521.1	diphosphomevalonate decarboxylase [Aspergillus niger CBS 513.88]	2.3206e+09	8.27952e+08	6.05682e+08	5.74528e+08	5.43882e+08	8.56586e+08	6.09086e+08	602137398	2	9	10	7	10	11	11	12
XP_001393169.1	protein transport protein sec24 [Aspergillus niger CBS 513.88]	2.19771e+08	2.53509e+08	1.60013e+08	2.84862e+08	3.38996e+08	4.29425e+08	2.56439e+08	4.02381e+08	5	10	6	11	13	13	12	13
XP_001389760.1	saccharopine dehydrogenase [NADP+, L-glutamate-forming] [Aspergillus niger CBS 513.88]	2.79697e+07	2.85091e+08	1.67089e+08	2.19152e+08	2.5583e+08	2.68854e+08	2.11897e+08	1.45378e+08	3	9	8	8	9	9	8	8
XP_001396233.2	short-chain dehydrogenase [Aspergillus niger CBS 513.88]	2.09976e+09	1.85651e+09	2.04059e+09	1.5264e+09	1.28417e+09	1.19239e+09	4.45095e+08	193936726	1	10	10	10	10	10	8	6
XP_001394712.1	phenazine biosynthesis-like protein [Aspergillus niger CBS 513.88]	9.81379e+08	2.44723e+10	1.98179e+10	1.94881e+10	2.34013e+10	2.37427e+10	1.58512e+10	3604153546	3	7	7	7	7	7	7	7
XP_001389509.1	L-arabitol dehydrogenase [Aspergillus niger CBS 513.88]	2.90697e+09	2.54276e+09	1.33118e+09	8.16222e+08	7.61204e+08	7.12996e+08	6.59434e+08	2.47528e+08	5	10	10	9	10	10	9	9
XP_001393178.1	dienelactone hydrolase family protein [Aspergillus niger CBS 513.88]		4.68043e+08	3.49685e+08	3.76691e+08	3.45144e+08	3.43852e+08	4.32049e+08	980209592		6	5	5	5	5	5	6
XP_001392900.2	UV-damaged DNA binding protein [Aspergillus niger CBS 513.88]	9.77971e+08	3.2847e+08	3.27131e+08	2.82787e+08	3.23899e+08	3.046e+08	2.67465e+08	3.33203e+08	7	8	8	12	12	13	11	15
XP_001397558.2	BTB domain transcription factor [Aspergillus niger CBS 513.88]	1.66775e+08	1.06109e+08	2.03516e+07	9.11698e+06	8.38112e+06	1.26729e+07	1.39444e+08	1165829298	3	3	1	1	1	2	5	11
XP_001402478.1	pectate lyase plyB [Aspergillus niger CBS 513.88]	3.89077e+08	2.56203e+09	2.80333e+09	3.22688e+09	3.52481e+09	6.30536e+09	1.15172e+10	8910804711	1	5	5	5	6	7	7	7
XP_001394464.2	proline iminopeptidase [Aspergillus niger CBS 513.88]	2.45216e+07	2.86668e+08	3.79415e+08	4.87197e+08	6.23082e+08	6.02619e+08	6.05285e+08	350635705	2	8	8	12	13	13	12	12
XP_001399205.2	ketopantoate reductase family protein [Aspergillus niger CBS 513.88]	1.07111e+08	1.67771e+08	1.27496e+08	3.1982e+08	5.19028e+08	5.6326e+08	1.56203e+08	75606402	3	5	3	6	7	7	5	4
XP_001401913.1	hypothetical protein ANI_1_908184 [Aspergillus niger CBS 513.88]	1.03921e+08	8.12284e+08	7.02251e+08	4.75675e+08	4.7414e+08	4.015e+08	3.14651e+08	350628080	2	9	9	9	9	9	8	8
XP_001391417.1	hydrophobin [Aspergillus niger CBS 513.88]	1.83869e+08	3.11988e+08	1.22504e+08	9.21246e+07	8.18006e+07	2.30605e+08	2.40515e+09	4736167768	2	5	3	3	1	3	5	5
XP_001388670.1	Ras-like protein [Aspergillus niger CBS 513.88]	4.94171e+08	8.94057e+08	6.1402e+08	4.25664e+08	3.20415e+08	2.69743e+08	1.9195e+08	21551674	3	10	10	10	9	9	8	2
XP_001400630.1	GTP-binding protein ypt2 [Aspergillus niger CBS 513.88]	9.7789e+08	6.74801e+08	5.29363e+08	3.901e+08	3.13326e+08	2.63319e+08	1.81641e+08	1.22659e+08	4	6	7	7	7	7	5	5
XP_001388852.1	60S acidic ribosomal protein P0 [Aspergillus niger CBS 513.88]	3.28936e+08	3.14785e+09	2.65406e+09	2.04431e+09	1.98476e+09	1.5184e+09	1.10085e+09	1.29914e+09	6	8	8	8	8	8	8	8
XP_001398461.1	nucleosome assembly protein Nap1 [Aspergillus niger CBS 513.88]	2.49481e+08	1.4535e+09	1.1969e+09	8.2339e+08	7.23374e+08	6.35395e+08	4.48632e+08	2.45837e+08	3	13	13	12	12	12	11	7
XP_001398961.1	26S proteasome regulatory subunit RPN6 [Aspergillus niger CBS 513.88]	1.09727e+09	5.52717e+08	4.43125e+08	3.4483e+08	2.97212e+08	2.42963e+08	2.25281e+08	2.16966e+08	6	10	10	9	10	10	10	10
XP_001388975.1	actin-related protein 2/3 complex subunit 2 [Aspergillus niger CBS 513.88]	4.50089e+07	4.40838e+08	3.96657e+08	5.14403e+08	5.4843e+08	6.1655e+08	3.75253e+08	410242681	1	9	11	12	12	12	12	12
XP_001394909.1	aspartate-semialdehyde dehydrogenase [Aspergillus niger CBS 513.88]	3.45663e+07	7.98455e+08	6.34385e+08	7.32583e+08	7.2758e+08	7.71306e+08	5.91998e+08	765060711	2	8	10	11	11	11	11	11
XP_001401299.1	2-amino-3-carboxymuconate-6-semialdehyde decarboxylase [Aspergillus niger CBS 513.88]	1.78822e+08	2.55747e+08	2.28528e+08	2.22583e+08	2.8872e+08	2.8197e+08	2.18562e+08	153138385	1	4	4	5	6	6	5	4
XP_001390985.2	NGG1 interacting factor Nif3 [Aspergillus niger CBS 513.88]	5.65633e+08	2.65561e+08	4.07747e+08	4.88404e+08	4.99677e+08	3.93012e+08	3.10767e+08	424963628	2	6	9	9	10	9	8	10
XP_001395004.1	glutaryl-CoA dehydrogenase [Aspergillus niger CBS 513.88]	1.873e+08	2.42993e+08	2.61911e+08	3.01312e+08	2.09638e+08	3.13705e+08	1.49351e+08	2.09269e+08	4	6	6	6	5	6	6	5
XP_001390987.1	thioredoxin peroxidase/alkyl hydroperoxide reductase [Aspergillus niger CBS 513.88]	1.97051e+07	1.8847e+08	5.27639e+08	4.21e+08	5.63631e+08	5.5393e+08	2.7727e+08	3.58062e+08	2	5	5	5	5	5	5	5
XP_001399660.1	histone H4 [Aspergillus niger CBS 513.88]		2.62185e+08	3.61908e+08	2.67623e+08	2.96068e+08	1.74279e+08	1.74608e+08	197212416		1	1	1	1	1	1	1
XP_001398302.1	electron transfer flavoprotein subunit beta [Aspergillus niger CBS 513.88]	6.00371e+08	5.07091e+08	5.60008e+08	5.33795e+08	5.17602e+08	4.33616e+08	4.05027e+08	233220133	4	7	7	6	6	6	5	6
XP_001400540.1	asparaginyl-tRNA synthetase, cytoplasmic [Aspergillus niger CBS 513.88]	4.58676e+08	5.99159e+08	5.23948e+08	4.92736e+08	5.92926e+08	5.72051e+08	5.12569e+08	4.28998e+08	2	11	11	11	11	11	11	12
XP_001393175.1	proteasome regulatory particle subunit (RpnI) [Aspergillus niger CBS 513.88]	1.15228e+08	4.19235e+08	2.5543e+08	3.09245e+08	2.14738e+08	2.29639e+08	9.88408e+07	2.14946e+08	1	9	8	9	9	8	6	9
XP_001396018.1	hypothetical protein ANI_1_1130104 [Aspergillus niger CBS 513.88]	1.62937e+08	2.5689e+08	3.65867e+08	6.70011e+08	7.71598e+08	1.0764e+09	5.62474e+08	3.27813e+08	3	6	7	8	9	9	8	8
XP_001388901.1	60S ribosomal protein L12 [Aspergillus niger CBS 513.88]	4.07081e+09	3.22353e+09	2.18545e+09	1.62119e+09	1.45427e+09	1.09613e+09	1.12422e+09	1042905205	5	6	6	6	6	6	6	6
XP_001389030.1	Ras-related protein Rab-11A [Aspergillus niger CBS 513.88]	3.82999e+09	4.06403e+09	3.58349e+09	2.46908e+09	2.23915e+09	1.73021e+09	1.70389e+09	6.49623e+08	4	9	9	9	9	9	9	9
XP_001392809.1	histone H4 [Aspergillus niger CBS 513.88]	5.76479e+09	1.64952e+09	1.20124e+09	9.76549e+08	9.05147e+08	7.46404e+08	1.26625e+09	896323776	1	1	1	1	1	1	1	1
XP_001390893.2	hypothetical protein ANI_1_408054 [Aspergillus niger CBS 513.88]	7.91027e+07	1.49275e+08	1.72313e+08	1.58545e+08	1.18954e+08	9.4641e+07	8.2695e+07	2.89811e+08	1	6	5	5	6	4	5	8
XP_001392201.2	protein phosphatase 2C [Aspergillus niger CBS 513.88]	6.70964e+07	5.99588e+08	6.02714e+08	6.81728e+08	6.67934e+08	5.7485e+08	2.58896e+08	5.59463e+08	1	9	9	9	10	9	8	9
XP_001400892.1	NPP1 domain protein [Aspergillus niger CBS 513.88]	4.70054e+08	5.83364e+08	1.04422e+09	1.95028e+09	2.03833e+09	3.75566e+09	8.10335e+09	2.56519e+09	2	4	5	6	5	6	6	6
XP_001395556.1	60S ribosomal protein L30 [Aspergillus niger CBS 513.88]	2.55112e+09	1.19464e+09	8.90467e+08	7.72663e+08	6.49147e+08	4.67378e+08	6.7823e+08	1109241123	4	6	6	6	6	6	6	6
XP_001391405.1	hypothetical protein ANI_1_398064 [Aspergillus niger CBS 513.88]	1.66022e+09	2.39283e+08	4.31176e+08	3.49884e+08	2.89007e+08	3.59006e+08	2.44528e+08	1.4969e+08	2	4	9	10	9	9	7	4
XP_001392293.1	glycerol dehydrogenase Gcy1 [Aspergillus niger CBS 513.88]	1.30395e+08	3.9187e+08	1.96337e+08	3.06305e+08	3.08339e+08	5.5377e+08	7.25867e+08	7.93784e+08	3	10	8	10	10	11	11	12
XP_001392657.1	acetyl-CoA C-acyltransferase [Aspergillus niger CBS 513.88]	1.20136e+08	5.42174e+07	1.67715e+08	4.43656e+08	4.5104e+08	4.40569e+08	2.90703e+08	155333740	2	3	7	8	8	7	7	7
XP_001402270.2	defective in cullin neddylation protein 1 [Aspergillus niger CBS 513.88]	2.28317e+08	1.11911e+09	1.03627e+09	7.01623e+08	6.29252e+08	4.52797e+08	2.69386e+08	1.98653e+08	2	9	9	9	9	8	8	8
XP_001400684.1	alanine racemase family protein [Aspergillus niger CBS 513.88]	1.09188e+10	1.51431e+09	1.45701e+09	8.2369e+08	8.42276e+08	6.92786e+08	5.51569e+08	3.73823e+08	2	10	10	10	10	10	10	10
XP_001401709.1	calcium homeostasis protein Regucalcin [Aspergillus niger CBS 513.88]	1.49146e+08	6.29231e+08	8.91757e+08	8.23149e+08	5.49718e+08	4.23125e+08	2.15844e+08	2.82399e+08	2	8	9	8	9	9	8	8
XP_001400743.1	glycine dehydrogenase [decarboxylating] [Aspergillus niger CBS 513.88]	1.35755e+08	9.02442e+07	1.53403e+08	1.41215e+08	1.36347e+08	2.11699e+08	2.34395e+08	1.17099e+08	3	3	4	6	5	7	7	7
XP_001396596.1	phosphoribosylformylglycinamidine cyclo-ligase [Aspergillus niger CBS 513.88]	1.77242e+07	2.72106e+08	2.64996e+08	3.3299e+08	2.03974e+08	2.07953e+08	1.42389e+08	528677781	1	8	9	10	8	10	6	11
XP_001401970.1	stress responsive A/B barrel domain protein [Aspergillus niger CBS 513.88]		2.50028e+09	2.1337e+09	1.47695e+09	1.64459e+09	1.30197e+09	1.0153e+09	490759932		5	5	5	5	5	5	5
XP_001399422.1	enoyl-CoA hydratase [Aspergillus niger CBS 513.88]	1.14491e+09	1.80161e+09	2.46237e+09	4.76424e+09	5.17599e+09	6.66332e+09	5.73295e+09	5089875892	6	7	8	9	9	9	9	9
XP_001389300.1	sugar transporter [Aspergillus niger CBS 513.88]		1.26542e+09	1.56165e+09	1.4885e+09	1.35387e+09	1.25159e+09	9.358e+08	251303060		10	10	10	10	10	10	8
XP_001392459.1	60S ribosomal protein L6 [Aspergillus niger CBS 513.88]	3.59839e+08	2.82441e+09	2.29539e+09	1.58228e+09	1.34437e+09	8.75978e+08	8.91594e+08	2322810372	7	8	8	8	8	8	8	8
XP_001389720.1	40S ribosomal protein S5 [Aspergillus niger CBS 513.88]	7.84553e+08	3.22772e+09	2.34347e+09	1.60277e+09	1.3691e+09	9.68939e+08	1.09748e+09	1.38984e+09	6	10	9	9	9	9	9	8
XP_001399777.1	vacuolar protein sorting-associated protein 21 [Aspergillus niger CBS 513.88]		4.54888e+08	2.37289e+08	2.3067e+08	1.4425e+08	9.71721e+07	2.88204e+07	7.66004e+06		6	5	7	5	5	2	2
XP_001399684.1	NADH-ubiquinone oxidoreductase subunit [Aspergillus niger CBS 513.88]	4.64229e+07	2.55815e+08	3.19103e+08	5.68247e+08	5.23445e+08	4.52153e+08	3.00193e+08	3.73031e+08	2	8	10	10	12	12	10	12
XP_001396615.2	hypothetical protein ANI_1_1132134 [Aspergillus niger CBS 513.88]	3.10504e+08	2.80802e+09	2.46753e+09	2.82919e+09	2.65158e+09	2.60939e+09	1.46559e+09	1073589769	6	10	9	10	10	10	10	10
XP_001396292.1	expressed protein [Aspergillus niger CBS 513.88]		3.35189e+09	2.02539e+09	8.47731e+08	5.97629e+08	2.19632e+08	2.18419e+08	732190304		8	8	8	8	6	7	8
XP_001389510.2	alpha/beta-glucosidase agdC [Aspergillus niger CBS 513.88]	2.98883e+07	9.26902e+07	1.9553e+08	4.16087e+07	9.79187e+07	2.79999e+08	6.79338e+08	827253658	2	6	6	4	6	9	10	10
XP_001389575.1	formyltetrahydrofolate deformylase [Aspergillus niger CBS 513.88]	4.84405e+07	4.56561e+07	1.16413e+08	2.52634e+08	1.66101e+08	1.51588e+08	1.39415e+08	398340936	1	2	5	6	6	6	6	5
XP_001401614.1	mitochondrion protein [Aspergillus niger CBS 513.88]	1.58723e+08	2.89063e+08	3.4561e+08	3.8706e+08	2.94859e+08	2.87126e+08	1.73544e+08	1.0109e+08	3	7	8	9	8	9	5	6
XP_001399835.1	ubiquitin-40S ribosomal protein S31 fusion protein [Aspergillus niger CBS 513.88]	7.6804e+09	5.06113e+09	5.69126e+09	2.86359e+09	3.49511e+09	4.36872e+09	5.51072e+09	3.72955e+09	1	1	1	1	1	1	1	1
XP_001395940.2	hypothetical protein ANI_1_1068104 [Aspergillus niger CBS 513.88]	1.59442e+09	3.8412e+08	6.92841e+08	5.54744e+08	8.16242e+08	1.24801e+09	2.32989e+09	1176930602	1	4	4	4	4	4	4	4
XP_001391229.2	cupin domain protein [Aspergillus niger CBS 513.88]	1.1109e+07	3.13018e+07	4.18939e+08	6.74387e+08	1.08604e+09	1.11881e+09	6.25279e+08	7.19648e+07	1	2	4	4	4	4	4	4
XP_001399724.1	NADH-ubiquinone oxidoreductase subunit [Aspergillus niger CBS 513.88]	1.25617e+07	8.27261e+07	1.91719e+08	2.52112e+08	2.57759e+08	2.82787e+08	9.95133e+07	1.89383e+08	1	3	4	5	5	5	3	4
XP_003188734.1	glycerol-3-phosphate dehydrogenase [Aspergillus niger CBS 513.88]	2.70409e+08	6.86985e+08	5.28324e+08	6.69548e+08	5.01574e+08	3.92565e+08	3.45518e+08	266260058	1	11	11	11	9	11	8	9
XP_001393877.2	glutamine-dependent NAD(+) synthetase [Aspergillus niger CBS 513.88]	4.56653e+08	1.76991e+08	1.83238e+08	1.47555e+08	2.89795e+08	1.61236e+08	1.99877e+08	431100381	5	4	5	5	8	8	6	10
XP_001398522.1	hypothetical protein ANI_1_984164 [Aspergillus niger CBS 513.88]	1.49015e+07	1.05374e+07	8.53288e+06	3.48257e+06	2.84304e+06	5.85972e+06	6.60129e+07	812315339	1	1	1	1	1	2	4	7
XP_001391399.2	transaldolase [Aspergillus niger CBS 513.88]	6.8099e+07	4.15434e+08	4.95573e+08	7.47888e+08	8.79353e+08	7.71267e+08	5.10937e+08	100212197	2	5	6	7	7	7	7	3
XP_001399227.1	phosphoserine aminotransferase [Aspergillus niger CBS 513.88]	2.33812e+07	1.35381e+08	1.20797e+07	5.0361e+07	4.94219e+07	7.66834e+07	1.03743e+08	2.93263e+08	2	4	1	4	4	6	5	9
XP_001388989.2	UBA/TS-N domain protein [Aspergillus niger CBS 513.88]	6.54215e+06	2.12551e+08	2.43706e+08	3.05624e+08	3.09963e+08	3.71922e+08	2.26544e+08	294505465	1	10	10	10	8	10	8	10
XP_001389234.1	phosphoribosylaminoimidazole carboxylase [Aspergillus niger CBS 513.88]	9.38882e+07	2.88398e+08	4.26385e+07	1.72486e+08	1.39129e+08	2.26801e+08	2.33191e+08	608688324	5	5	3	7	7	7	7	10
XP_001397501.1	lipase [Aspergillus niger CBS 513.88]	2.96347e+09	1.42699e+09	2.17565e+09	1.89708e+09	1.56424e+09	2.23268e+09	3.59972e+09	3815896384	1	3	4	4	4	4	4	4
XP_001401644.2	D-galactonate dehydratase [Aspergillus niger CBS 513.88]	4.48282e+08	3.00147e+08	3.66133e+08	4.31739e+08	4.75934e+08	3.68856e+08	4.2809e+08	234615332	2	5	4	7	6	6	5	5
XP_001398789.1	phosphatase PP2A regulatory subunit A [Aspergillus niger CBS 513.88]	1.78746e+08	2.09077e+09	1.9491e+09	1.35945e+09	1.35137e+09	1.05445e+09	5.958e+08	171227145	2	11	10	9	11	11	8	8
XP_001400581.1	GMP synthase [glutamine-hydrolyzing] [Aspergillus niger CBS 513.88]	7.60766e+08	3.57147e+08	2.07134e+08	1.56341e+08	1.75838e+08	1.82114e+08	2.37246e+08	3.1322e+08	3	5	4	4	3	2	4	7
XP_001393901.1	uracil-DNA glycosylase [Aspergillus niger CBS 513.88]	4.8774e+07	2.3925e+08	1.90272e+08	3.17923e+08	3.71936e+08	3.92106e+08	2.71546e+08	439528186	2	9	7	9	10	9	9	10
XP_001401061.1	pectin lyase F [Aspergillus niger CBS 513.88]	4.97657e+07	1.12277e+09	5.95472e+08	3.15695e+08	2.45518e+08	2.50693e+08	2.03325e+08	3.40098e+07	2	5	5	4	4	4	4	2
XP_001391501.1	oligosaccharyl transferase subunit (beta) [Aspergillus niger CBS 513.88]	5.73217e+08	3.60989e+08	3.09804e+08	4.20375e+08	3.86158e+08	3.44309e+08	3.14016e+08	1.54587e+08	4	7	8	8	8	9	9	8
XP_001395120.1	adenine phosphoribosyltransferase [Aspergillus niger CBS 513.88]	1.99504e+08	9.13179e+08	8.09868e+08	9.74779e+08	7.2869e+08	8.57744e+08	5.91741e+08	1.72325e+08	3	10	10	10	10	10	10	9
XP_001394432.1	cytochrome b5 [Aspergillus niger CBS 513.88]	5.60806e+08	5.84184e+09	5.25866e+09	3.50008e+09	2.88402e+09	2.28982e+09	1.10329e+09	5.29591e+08	2	8	8	8	8	8	8	6
XP_001398029.1	ATP synthase subunit 4 [Aspergillus niger CBS 513.88]	1.01255e+08	1.09791e+09	1.10842e+09	1.14705e+09	8.70073e+08	9.6643e+08	6.9877e+08	392612728	3	8	8	8	8	8	8	8
XP_001389791.1	adenylosuccinate synthetase [Aspergillus niger CBS 513.88]	1.32796e+07	5.04096e+08	3.51278e+08	3.11385e+08	4.13993e+08	5.39929e+08	5.76198e+08	1158086569	1	10	9	9	10	10	10	11
XP_001399739.1	uricase [Aspergillus niger CBS 513.88]	8.70874e+07	3.94422e+08	6.58633e+08	5.31246e+08	1.03138e+09	7.72463e+08	4.59444e+08	2.85694e+08	2	7	10	10	10	10	9	9
XP_001399092.2	hypothetical protein ANI_1_1462164 [Aspergillus niger CBS 513.88]	2.54893e+08	2.16904e+08	7.72033e+07	1.83108e+08	1.99425e+08	1.1047e+08	1.24106e+08	4.77994e+08	3	5	3	6	5	3	7	9
XP_001394793.2	pyridoxal-dependent decarboxylase domain protein, partial [Aspergillus niger CBS 513.88]	3.44662e+08	1.00372e+08	3.12289e+07	4.50466e+07	4.75939e+07	9.56886e+06	1.94799e+07	286084343	3	4	3	4	4	2	2	6
XP_001395485.1	nuclease [Aspergillus niger CBS 513.88]	3.55878e+09	6.39697e+08	6.34384e+08	5.66887e+08	5.98508e+08	6.45292e+08	8.97519e+08	329265138	2	5	6	6	7	7	7	7
XP_001402257.1	epoxide hydrolase [Aspergillus niger CBS 513.88]	1.8189e+08	2.82268e+07	1.40684e+08	2.36281e+08	3.11473e+08	3.10365e+08	1.20954e+08	3.58418e+07	1	2	8	9	9	10	9	5
XP_001398956.1	60S ribosomal protein L27 [Aspergillus niger CBS 513.88]	5.15934e+08	1.84731e+09	1.40211e+09	1.18397e+09	1.06632e+09	6.34883e+08	7.80064e+08	2648855076	6	9	9	9	9	9	8	9
XP_001390255.1	beta-glucosidase 1B [Aspergillus niger CBS 513.88]	5.87204e+08	1.46926e+09	9.8223e+08	1.03848e+09	7.83632e+08	1.24406e+09	9.71889e+08	168170900	4	6	7	8	8	8	7	5
XP_001391802.1	catechol 1,2-dioxygenase [Aspergillus niger CBS 513.88]	5.47563e+07	7.71921e+08	5.27415e+08	3.78832e+08	3.56338e+08	3.55508e+08	2.80013e+08	198374124	1	6	7	7	7	6	7	6
XP_001392417.1	vacuolar ATP synthase subunit c [Aspergillus niger CBS 513.88]	9.57544e+07	5.30534e+08	5.35069e+08	6.03354e+08	6.02155e+08	7.22529e+08	2.97216e+08	7.36754e+07	4	9	9	11	12	12	9	6
XP_001396450.1	2-oxoisovalerate dehydrogenase subunit beta [Aspergillus niger CBS 513.88]	1.20352e+07	4.65384e+07	8.46893e+07	3.09985e+08	4.99564e+08	1.11503e+09	1.1896e+09	397138024	1	4	4	6	8	8	7	6
XP_001401043.1	1,4-alpha-glucan-branching enzyme [Aspergillus niger CBS 513.88]	3.81427e+08	8.45848e+08	6.08811e+08	4.67783e+08	4.12053e+08	2.46522e+08	2.50346e+08	165254301	4	10	9	10	9	8	8	5
XP_001398868.1	glucan 1,3-beta-glucosidase A [Aspergillus niger CBS 513.88]	4.82831e+08	4.69463e+07	4.04548e+07	4.28314e+06	7.50612e+07	6.43464e+07	3.57869e+08	501213899	4	2	3	1	4	4	7	7
XP_001392420.2	hypothetical protein ANI_1_1806074 [Aspergillus niger CBS 513.88]	7.13189e+07	1.0706e+08	4.91895e+07	4.75983e+07	4.91343e+07	4.54445e+07	6.22083e+07	366957978	4	5	4	3	3	4	5	10
XP_001388941.1	6-phosphogluconolactonase [Aspergillus niger CBS 513.88]	2.76885e+07	5.99886e+08	5.07742e+08	5.22554e+08	4.59841e+08	5.36931e+08	6.39565e+08	3016178908	1	6	6	6	6	6	6	6
XP_001399324.1	cytochrome c [Aspergillus niger CBS 513.88]	2.94302e+07	6.53362e+09	4.61972e+09	4.54052e+09	4.21874e+09	4.7319e+09	4.30413e+09	3361758688	2	8	8	8	8	8	8	8
XP_001389073.1	t-complex protein 1 subunit beta [Aspergillus niger CBS 513.88]	3.84885e+08	3.08817e+08	1.78526e+08	2.68971e+08	3.15777e+08	3.06035e+08	1.47842e+08	284910982	5	9	6	8	10	10	8	10
XP_001400585.1	oligosaccharyl transferase subunit (alpha) [Aspergillus niger CBS 513.88]	2.86851e+08	5.33952e+08	5.09938e+08	5.16066e+08	3.29866e+08	3.63567e+08	3.11931e+08	137428744	4	9	10	10	8	9	10	9
XP_001388750.1	40S ribosomal protein S8 [Aspergillus niger CBS 513.88]	1.46245e+08	1.42811e+09	6.79174e+08	4.5383e+08	2.66426e+08	1.24149e+08	5.46456e+08	638671184	3	5	4	5	5	4	4	4
XP_001395088.1	histone H2B [Aspergillus niger CBS 513.88]	2.18187e+08	1.4887e+09	1.43909e+09	1.33118e+09	1.21499e+09	9.27039e+08	1.30344e+09	3.51343e+09	4	6	6	6	6	5	6	6
XP_001391759.2	oxidoreductase, short-chain dehydrogenase/reductase family [Aspergillus niger CBS 513.88]	4.79516e+07	3.04005e+08	4.53499e+08	5.54038e+08	6.88003e+08	6.10233e+08	3.20123e+08	2.95347e+08	2	6	6	7	7	7	7	7
XP_001389630.1	rRNA methyltransferase NOP1 [Aspergillus niger CBS 513.88]	1.52284e+08	2.81746e+08	1.22945e+08	1.30653e+08	1.43678e+08	6.91863e+07	1.34366e+08	338287101	5	9	9	8	9	8	7	10
XP_001391397.1	D-xylulose kinase A [Aspergillus niger CBS 513.88]	2.1026e+08	8.58008e+07	2.87142e+07	9.53249e+07	1.16495e+08	3.30397e+08	5.42335e+08	556869869	4	2	2	7	7	8	10	10
XP_001395927.1	V-type proton ATPase subunit E [Aspergillus niger CBS 513.88]	1.46667e+07	8.54065e+08	1.13768e+09	1.57691e+09	1.94708e+09	2.28449e+09	8.29907e+08	459514176	2	7	6	7	7	7	7	7
XP_001390590.2	cystathionine beta-synthase [Aspergillus niger CBS 513.88]	1.71712e+07	3.21975e+07	8.60347e+07	1.42498e+08	2.07928e+08	3.23985e+08	3.84136e+08	112485885	1	4	5	8	8	9	9	8
XP_001399723.2	coatomer subunit beta' [Aspergillus niger CBS 513.88]	6.63756e+07	2.63282e+08	2.85119e+08	3.78282e+08	3.21219e+08	2.8272e+08	2.15443e+08	177642340	1	8	8	9	9	9	10	10
XP_001399037.1	60S acidic ribosomal protein P1 [Aspergillus niger CBS 513.88]	1.73379e+08	7.30535e+08	4.29341e+08	1.47674e+08	1.32275e+08	9.61597e+07	1.7742e+08	703264456	1	2	2	2	2	2	2	2
XP_001392851.1	import receptor subunit tom-20 [Aspergillus niger CBS 513.88]	2.52746e+07	6.20604e+08	4.48146e+08	2.40964e+08	1.68135e+08	1.53796e+08	4.80726e+07	5.86217e+07	1	5	5	5	5	5	3	4
XP_001398203.1	aldehyde dehydrogenase [Aspergillus niger CBS 513.88]	1.12186e+07	6.93502e+08	5.88331e+08	5.74396e+08	6.47477e+08	6.00345e+08	6.24568e+08	431322741	1	10	10	11	12	12	10	10
XP_001400548.1	hypothetical protein ANI_1_1954024 [Aspergillus niger CBS 513.88]	2.40503e+08	2.40386e+08	2.11689e+08	1.83948e+08	1.70359e+08	1.06129e+08	2.35676e+08	963951246	1	4	5	4	3	3	3	5
XP_001399596.1	dienelactone hydrolase family protein [Aspergillus niger CBS 513.88]	1.40721e+07	1.79593e+08	3.55579e+08	4.70077e+08	5.1654e+08	4.19521e+08	2.70246e+08	392491427	1	3	3	3	3	3	3	3
XP_001392857.2	aspartate carbamoyltransferase [Aspergillus niger CBS 513.88]	4.30223e+08	2.63703e+08	2.40689e+08	1.66248e+08	2.23079e+08	1.56765e+08	1.19233e+08	335012253	4	8	6	7	5	3	4	10
XP_001397987.2	eukaryotic translation initiation factor subunit eIF-4F [Aspergillus niger CBS 513.88]	1.89187e+08	6.92508e+08	6.11109e+08	2.8815e+08	1.84214e+08	2.71976e+08	1.13716e+08	2.00275e+08	4	9	10	9	5	7	4	8
XP_001399776.1	40S ribosomal protein S7 [Aspergillus niger CBS 513.88]	8.40718e+08	1.96168e+09	1.52214e+09	1.30314e+09	1.04309e+09	6.322e+08	7.52736e+08	1.26514e+09	3	6	7	7	7	6	6	7
XP_001399589.1	ATP synthase subunit 5 [Aspergillus niger CBS 513.88]	4.67512e+07	1.24547e+09	1.58365e+09	1.44927e+09	1.29748e+09	1.47026e+09	6.9105e+08	346099039	2	5	5	5	5	5	5	5
XP_001393026.1	hypothetical protein ANI_1_2296074 [Aspergillus niger CBS 513.88]	1.59578e+07	2.65796e+08	3.35695e+08	4.65819e+08	5.72552e+08	9.76964e+08	6.36516e+08	1.73536e+09	1	5	6	6	6	6	6	6
XP_001400069.2	eukaryotic translation initiation factor 2 subunit alpha [Aspergillus niger CBS 513.88]		1.65116e+08	1.88877e+08	1.55518e+08	1.79029e+08	1.58809e+08	1.42195e+08	231645637		6	6	4	6	6	6	6
XP_001393878.2	NADH pyrophosphatase [Aspergillus niger CBS 513.88]	4.51169e+08	3.56681e+08	2.54988e+08	3.36727e+08	4.96322e+08	4.21596e+08	1.18802e+09	242575119	3	7	7	8	8	8	8	8
XP_001392986.1	40S ribosomal protein S18 [Aspergillus niger CBS 513.88]	2.0105e+09	2.36446e+09	1.90001e+09	1.32289e+09	1.13181e+09	7.92521e+08	8.76062e+08	1225183122	6	9	9	9	9	9	8	9
XP_001394051.1	ribose 5-phosphate isomerase A [Aspergillus niger CBS 513.88]	3.19845e+07	1.75074e+09	1.79634e+09	1.43521e+09	1.51248e+09	1.13872e+09	7.30275e+08	873926201	1	7	6	6	7	7	7	7
XP_001401950.1	40S ribosomal protein S6 [Aspergillus niger CBS 513.88]	1.46088e+08	1.16759e+09	8.41037e+08	6.42957e+08	4.42888e+08	3.30629e+08	3.63829e+08	4.39418e+08	2	6	6	6	5	6	6	6
XP_001391878.1	serine-type carboxypeptidase F [Aspergillus niger CBS 513.88]	9.67643e+06	1.9474e+07	7.75062e+06	1.11019e+07	7.28709e+06	4.62459e+07	5.18029e+08	824647341	2	2	1	2	2	3	7	8
XP_001396332.1	alpha/beta hydrolase [Aspergillus niger CBS 513.88]	1.32821e+08	1.29812e+09	7.6859e+08	7.70932e+08	5.08049e+08	4.28333e+08	9.42593e+08	4.4399e+08	4	11	11	10	9	10	9	9
XP_001397512.1	hypothetical protein ANI_1_282144 [Aspergillus niger CBS 513.88]	1.71139e+08	5.97098e+07	1.33527e+08	1.5441e+08	3.03179e+08	4.29975e+08	3.82299e+08	249554745	1	4	5	5	7	6	6	6
XP_001401207.2	O-methyltransferase [Aspergillus niger CBS 513.88]	6.78092e+08	3.85312e+08	6.48984e+08	6.31723e+08	3.5431e+08	2.08225e+08	1.71148e+08	205781990	4	7	8	9	9	8	6	2
XP_001401040.1	cofilin [Aspergillus niger CBS 513.88]	3.74658e+08	1.36262e+09	1.29815e+09	1.88082e+09	1.76139e+09	1.75445e+09	1.06326e+09	7.62383e+08	2	3	5	5	5	5	5	5
XP_001393350.2	alpha-galactosidase C [Aspergillus niger CBS 513.88]	5.0316e+08	4.36125e+07	5.36788e+07	3.25152e+07	5.81026e+06	8.59945e+07	4.20342e+08	648073229	1	1	1	1	1	2	5	4
XP_003188572.1	stress responsive A/B barrel domain protein [Aspergillus niger CBS 513.88]	4.74687e+06	1.85071e+09	2.61097e+09	1.55602e+09	1.87002e+09	1.14143e+09	7.82568e+08	562872913	1	4	4	4	4	4	4	4
XP_001397982.2	endoglucanase A [Aspergillus niger CBS 513.88]	5.0855e+07	3.20723e+08	4.61397e+08	4.29229e+08	4.20972e+08	6.97141e+08	2.60485e+09	1876812430	2	5	5	5	5	6	7	7
XP_001390245.2	sulfide quinone reductase [Aspergillus niger CBS 513.88]	8.41445e+06	2.37988e+08	2.12358e+08	3.77773e+08	3.09577e+08	2.22335e+08	2.8031e+08	128837427	1	7	7	7	7	6	7	6
XP_001399173.1	tannase subunit [Aspergillus niger CBS 513.88]	3.31036e+08	2.44259e+07	2.13461e+07	1.24482e+08	3.7338e+07	2.10196e+08	4.32774e+08	105471028	1	1	3	4	3	4	5	4
XP_001388887.1	disulfide isomerase [Aspergillus niger CBS 513.88]	1.51978e+09	1.02418e+09	8.37829e+08	7.49205e+08	5.84132e+08	7.51613e+08	5.90667e+08	2.19108e+08	3	5	6	8	8	8	7	6
XP_001393138.2	3,4-dihydroxy-2-butanone 4-phosphate synthase [Aspergillus niger CBS 513.88]	2.58753e+08	2.28544e+09	2.40266e+09	5.37054e+09	3.62343e+09	4.6397e+09	2.61936e+09	7.30745e+08	2	5	5	5	5	5	5	5
XP_001400626.2	quinone oxidoreductase [Aspergillus niger CBS 513.88]	2.12185e+08	1.98162e+08	2.3227e+08	4.21139e+08	5.02193e+08	5.34991e+08	5.46089e+08	1500844884	3	6	5	6	6	6	7	8
XP_001395540.1	dipeptidyl-peptidase 5 [Aspergillus niger CBS 513.88]				3.31351e+07	2.72068e+07	3.90144e+07	1.38185e+08	714994520				1	1	1	3	5
XP_001401809.1	tannase subunit [Aspergillus niger CBS 513.88]	3.74442e+07	5.76754e+07	4.13409e+07	1.69272e+07	5.71571e+07	1.2743e+08	5.838e+08	791235758	1	3	2	2	4	5	6	6
XP_001388463.2	Ser/Thr protein phosphatase family [Aspergillus niger CBS 513.88]	5.72642e+07	6.74443e+07	6.99081e+07	2.04075e+08	2.09827e+08	2.93783e+08	6.68745e+08	407286025	1	3	5	8	9	8	9	8
XP_001402325.1	pectinesterase A [Aspergillus niger CBS 513.88]	2.94913e+07	5.55081e+08	5.9117e+08	3.76849e+08	4.00953e+08	3.63684e+08	5.27428e+08	76509092	1	3	3	3	3	3	3	2
XP_001389424.1	hypothetical protein ANI_1_1370014 [Aspergillus niger CBS 513.88]	1.75427e+07	1.00135e+09	9.12045e+08	5.94714e+08	5.99182e+08	4.98936e+08	5.17882e+08	1725638160	1	5	5	5	5	5	5	5
XP_001396183.1	eukaryotic translation initiation factor 3 subunit M [Aspergillus niger CBS 513.88]	5.343e+07	4.73092e+08	3.15998e+08	2.44107e+08	2.28926e+08	1.12763e+08	8.94433e+07	315716284	3	7	6	7	7	5	5	7
XP_001392475.1	glucan 1,3-beta-glucosidase [Aspergillus niger CBS 513.88]	3.43126e+06	6.11343e+07	1.12077e+08	5.73402e+07	6.1228e+07	1.76862e+08	2.41756e+08	804870430	1	3	4	3	4	5	5	5
XP_001398819.2	erythromycin esterase [Aspergillus niger CBS 513.88]	3.24608e+07	5.74216e+07	2.03897e+07	1.81826e+07	5.06955e+07	3.72291e+07	5.34234e+07	654971087	2	4	2	2	2	4	5	10
XP_001392796.2	shikimate dehydrogenase [Aspergillus niger CBS 513.88]	4.23882e+07	7.6125e+08	1.08335e+09	6.47737e+08	6.2215e+08	5.97379e+08	3.98294e+08	410892835	3	9	8	9	11	10	9	11
XP_001390883.1	MFS monosaccharide transporter [Aspergillus niger CBS 513.88]	1.98604e+08	1.47544e+09	4.81576e+08	4.00836e+08	2.327e+08	4.5423e+08	6.18972e+08	5.70627e+07	3	10	10	10	10	10	10	5
XP_001401886.1	ubiquinol-cytochrome c reductase complex 17 kd protein [Aspergillus niger CBS 513.88]	2.85889e+09	1.68971e+09	1.63362e+09	8.12651e+08	5.50769e+08	3.82613e+08	3.62057e+08	1.13857e+08	1	4	4	4	4	4	4	3
XP_001397534.1	proteasome regulatory particle subunit (RpnL) [Aspergillus niger CBS 513.88]	6.41089e+07	1.89374e+08	9.25737e+07	1.19705e+08	1.04793e+08	1.99024e+08	1.36426e+08	1.74128e+08	2	5	4	5	6	6	4	6
XP_001401032.1	cytochrome b-c1 complex subunit Rieske [Aspergillus niger CBS 513.88]		1.30731e+09	1.81802e+09	2.62139e+09	2.71956e+09	3.08975e+09	2.11664e+09	1.15703e+09		7	8	7	8	7	8	6
XP_001400666.1	60S ribosomal protein L13 [Aspergillus niger CBS 513.88]	7.60786e+08	2.41746e+09	1.65812e+09	1.24947e+09	1.03587e+09	8.00664e+08	7.51206e+08	2049591654	8	8	8	7	7	8	7	8
XP_001397172.2	importin subunit alpha-1 [Aspergillus niger CBS 513.88]	4.76835e+07	5.2059e+08	3.75464e+08	3.7242e+08	2.83776e+08	2.64952e+08	1.82955e+08	1.24776e+08	1	7	6	7	7	7	6	7
XP_001396723.1	short-chain dehydrogenase/reductase family protein [Aspergillus niger CBS 513.88]	6.17532e+07	1.50029e+07	7.36877e+07	8.15827e+07	1.15929e+08	3.89701e+07	2.57574e+07	121681258	3	1	4	4	5	3	3	5
XP_001392412.1	ubiquitin-like protein SMT3 [Aspergillus niger CBS 513.88]	3.80777e+08	5.25521e+08	9.20548e+08	5.8605e+08	5.74956e+08	5.24921e+08	4.44237e+08	523051434	1	6	6	6	6	5	5	6
XP_001399033.2	CBS/PB1 domain-containing protein [Aspergillus niger CBS 513.88]	7.09919e+07	1.57449e+08	1.68915e+08	2.35521e+08	1.84755e+08	1.79082e+08	8.50644e+07	50984733	2	7	6	7	8	7	4	4
XP_001396195.1	phospho-2-dehydro-3-deoxyheptonate aldolase, phenylalanine-inhibited [Aspergillus niger CBS 513.88]		1.70101e+08	9.00232e+07	2.49885e+08	3.15051e+08	3.61407e+08	2.32426e+08	632416472		6	5	7	6	7	6	7
XP_001394632.2	beta-mannosidase A [Aspergillus niger CBS 513.88]	1.11787e+08	2.33398e+07	1.19668e+07	5.7231e+06	7.7358e+06	2.07555e+07	9.25247e+07	283142406	2	3	1	1	1	4	4	6
XP_001388788.2	60S ribosomal protein L20 [Aspergillus niger CBS 513.88]	6.6677e+08	1.78164e+09	1.65723e+09	1.29603e+09	1.19856e+09	6.75304e+08	7.50519e+08	1499160513	5	8	8	8	7	7	8	8
XP_001397823.1	fatty acid activator Faa4 [Aspergillus niger CBS 513.88]	8.17761e+07	3.11411e+08	3.3771e+08	5.60125e+08	4.85118e+08	2.17085e+08	1.32293e+08	1.13055e+08	3	3	6	8	7	5	4	6
XP_001394492.1	patched sphingolipid transporter (Ncr1) [Aspergillus niger CBS 513.88]	4.21872e+08	8.59912e+08	8.63594e+08	6.76093e+08	7.57144e+08	1.18808e+09	1.84575e+09	1018361657	2	7	6	7	6	7	7	7
XP_001398450.2	eukaryotic peptide chain release factor subunit 1 [Aspergillus niger CBS 513.88]	1.98825e+09	8.55305e+08	5.0799e+08	3.60773e+08	2.79509e+08	2.26056e+08	1.81978e+08	2.24182e+08	4	7	8	8	8	8	7	8
XP_001396590.1	proteasome subunit alpha type-1 [Aspergillus niger CBS 513.88]	3.7054e+08	1.12981e+09	1.69093e+09	2.21414e+09	2.29188e+09	1.82285e+09	1.29853e+09	1959640910	1	9	9	9	9	9	9	9
XP_001392206.2	eukaryotic translation initiation factor 3 subunit F [Aspergillus niger CBS 513.88]	4.97509e+09	1.82502e+09	1.54685e+09	1.08369e+09	9.43845e+08	8.98553e+08	1.1307e+09	804953714	4	9	9	9	9	9	8	9
XP_001398628.2	IMP-specific 5'-nucleotidase 1 [Aspergillus niger CBS 513.88]	4.52401e+07	2.26718e+08	2.61049e+08	2.38198e+08	2.64569e+08	2.0979e+08	1.04023e+08	217978296	2	6	7	8	8	8	7	8
XP_001394097.1	hypothetical protein ANI_1_148094 [Aspergillus niger CBS 513.88]		4.97287e+09	4.15606e+09	2.85154e+09	2.14106e+09	1.47079e+09	1.19493e+09	3361288004		4	4	4	4	4	4	4
XP_001392338.2	translation initiation factor RLI1 [Aspergillus niger CBS 513.88]	1.92634e+07	3.05338e+08	1.88791e+08	2.22909e+08	1.25413e+08	8.41541e+07	4.77816e+07	4.62065e+07	1	7	7	8	6	7	4	6
XP_001390337.1	aldo-keto reductase [Aspergillus niger CBS 513.88]	9.16358e+08	2.37314e+09	2.67742e+09	2.09977e+09	1.76994e+09	1.07696e+09	8.45011e+08	1235930068	4	9	9	9	9	9	9	9
XP_001402191.2	orotate phosphoribosyltransferase, partial [Aspergillus niger CBS 513.88]	8.47809e+06	2.67797e+08	1.48521e+08	1.91142e+08	1.69981e+08	1.48556e+08	1.16736e+08	273813285	1	6	5	7	6	6	4	7
XP_001397810.1	protein vip1 [Aspergillus niger CBS 513.88]		1.71485e+09	1.82217e+09	1.19609e+09	1.01797e+09	5.83998e+08	1.98284e+08	385255037		5	5	5	5	5	4	5
XP_001397769.1	eukaryotic translation initiation factor 3 subunit L [Aspergillus niger CBS 513.88]	3.01957e+08	6.85686e+08	4.63591e+08	4.18478e+08	2.6114e+08	2.64442e+08	3.06224e+08	422212606	4	8	8	7	6	8	7	9
XP_001393420.1	pyruvate decarboxylase [Aspergillus niger CBS 513.88]	1.15737e+08	6.85335e+07	1.97829e+08	3.65689e+08	2.35101e+08	4.42517e+08	3.94548e+08	1.42238e+08	3	4	6	6	4	5	5	6
XP_001400732.2	eukaryotic translation initiation factor 3 subunit C [Aspergillus niger CBS 513.88]	8.99844e+07	4.57746e+08	2.86894e+08	2.41387e+08	2.91871e+08	1.20784e+08	1.16441e+08	1.85492e+08	5	9	7	9	8	8	5	10
XP_001392755.2	actin [Aspergillus niger CBS 513.88]	1.43707e+08	2.72486e+08	2.01559e+08	3.31667e+08	3.74716e+08	4.16259e+08	2.24241e+08	2.61063e+08	4	6	7	9	8	9	9	9
XP_001388669.2	molybdopterin binding domain protein [Aspergillus niger CBS 513.88]	1.24178e+08	5.57472e+08	7.95827e+08	6.97813e+08	4.99238e+08	6.39943e+08	3.94254e+08	230691533	3	7	7	7	7	7	6	3
XP_001390809.1	glycoside hydrolase family 2 protein [Aspergillus niger CBS 513.88]	6.61315e+07	3.27134e+08	4.08195e+08	5.78119e+08	5.55341e+08	3.79915e+08	1.39786e+08	1.32805e+08	1	6	7	8	8	7	5	8
XP_001395271.1	beta-mannosidase B [Aspergillus niger CBS 513.88]	4.16909e+07	1.46781e+08	2.06566e+08	2.92032e+08	3.81344e+08	7.96891e+08	1.15363e+09	3.96606e+08	2	2	2	5	6	8	9	6
XP_001388890.1	ATP synthase subunit gamma [Aspergillus niger CBS 513.88]	5.90769e+06	5.09899e+08	5.37532e+08	7.59878e+08	8.08497e+08	6.4371e+08	4.86116e+08	4.46655e+08	1	3	4	4	5	3	3	5
XP_001402248.1	endonuclease/exonuclease/phosphatase family protein [Aspergillus niger CBS 513.88]	2.5322e+08	2.89644e+08	2.46871e+08	4.47351e+08	5.11581e+08	6.85633e+08	9.25451e+08	3.77135e+08	2	7	8	9	9	9	9	9
XP_001389624.1	alcohol dehydrogenase 2 [Aspergillus niger CBS 513.88]	8.41952e+07	1.29094e+08	2.98145e+08	2.90241e+08	3.06546e+08	5.03405e+08	1.84501e+08	5.88927e+07	1	5	8	8	7	8	6	3
XP_001392423.2	alpha-1,2-mannosidase family protein [Aspergillus niger CBS 513.88]	8.36967e+07	3.87956e+07	5.1775e+07	6.80001e+07	3.96988e+07	6.30406e+06	4.89097e+06	118170439	1	2	2	2	1	1	1	4
XP_001388856.1	protein import protein mas5 [Aspergillus niger CBS 513.88]	5.09858e+07	1.62347e+08	1.54567e+08	1.95706e+08	1.12881e+08	9.07558e+07	2.28794e+07	2183911	1	5	5	6	5	4	3	1
XP_001398870.1	hypothetical protein ANI_1_1332164 [Aspergillus niger CBS 513.88]	1.97344e+08	1.16336e+08	1.21564e+08	5.37864e+07	3.83004e+07	1.87885e+07	4.5334e+08	3171389124	2	3	2	1	3	1	5	5
XP_001397778.1	40S ribosomal protein S17 [Aspergillus niger CBS 513.88]	5.66222e+08	1.05414e+09	9.28094e+08	7.3553e+08	6.13927e+08	2.55136e+08	3.26896e+08	559690263	5	7	7	7	7	6	7	7
XP_001399121.1	proteasome subunit beta type-4 [Aspergillus niger CBS 513.88]	4.59456e+07	3.36388e+08	6.37514e+08	1.07458e+09	1.22027e+09	7.61989e+08	4.63942e+08	931653732	2	5	6	7	7	7	5	7
XP_001397801.1	60S acidic ribosomal protein P2 [Aspergillus niger CBS 513.88]	7.79328e+08	2.60996e+09	1.57066e+09	9.09342e+08	6.45288e+08	7.45465e+08	5.78874e+08	2410577092	4	4	4	4	4	4	4	4
XP_001400591.1	actin cortical patch component [Aspergillus niger CBS 513.88]	3.72475e+08	3.46848e+08	3.41741e+08	3.42877e+08	3.33365e+08	2.47708e+08	1.79318e+08	478312209	4	9	10	10	9	9	9	11
XP_001389808.1	40S ribosomal protein S22 [Aspergillus niger CBS 513.88]	2.10566e+08	1.27204e+09	1.24382e+09	8.81419e+08	7.27381e+08	3.99173e+08	4.92088e+08	598648478	3	6	7	7	7	7	7	6
XP_001395533.1	GDSL Lipase/Acylhydrolase family protein [Aspergillus niger CBS 513.88]	9.38366e+07	1.92119e+09	2.29888e+09	1.51618e+09	1.28202e+09	1.2653e+09	8.63209e+08	5.76399e+08	2	8	9	9	9	9	9	9
XP_001399112.1	actin-related protein 2/3 complex subunit 1 [Aspergillus niger CBS 513.88]	3.01462e+07	5.29632e+08	4.83453e+08	5.67404e+08	5.57562e+08	6.32844e+08	4.84027e+08	526924072	1	11	12	12	12	11	13	12
XP_001399890.1	protein KES1 [Aspergillus niger CBS 513.88]	8.97384e+07	2.20965e+08	1.91969e+08	2.95873e+08	2.68433e+08	3.08503e+08	1.82183e+08	243826270	1	9	7	10	10	9	9	10
XP_001390857.2	beta-galactosidase B [Aspergillus niger CBS 513.88]	1.62649e+08	9.58844e+07	1.06662e+07	5.25706e+07	6.00897e+07	1.31259e+08	4.2664e+08	255827228	3	5	2	5	5	8	8	8
XP_001392283.1	hsc70 cochaperone (SGT) [Aspergillus niger CBS 513.88]	1.4458e+07	6.64357e+08	5.75739e+08	3.36606e+08	3.87232e+08	2.71487e+08	1.75562e+08	1.89442e+08	1	6	6	5	6	5	4	5
XP_001391017.1	nitrilase [Aspergillus niger CBS 513.88]	9.22364e+06	2.65001e+08	3.47209e+08	4.4538e+08	3.43775e+08	3.87796e+08	1.10749e+08	7.97622e+07	1	6	6	7	7	7	5	6
XP_001400775.2	short-chain dehydrogenase/reductase family protein [Aspergillus niger CBS 513.88]		2.57859e+08	4.32518e+08	3.91302e+08	4.24058e+08	4.07091e+08	3.25047e+08	169479402		2	5	3	4	4	4	2
XP_001394646.1	protein fmp52 [Aspergillus niger CBS 513.88]	3.60161e+07	1.33752e+09	1.85328e+09	1.83864e+09	1.64446e+09	2.13745e+09	3.05906e+09	1.76781e+09	2	8	10	10	9	8	8	10
XP_001395660.1	extracellular serine carboxypeptidase [Aspergillus niger CBS 513.88]	2.13449e+08	1.02971e+08	1.22628e+08	1.41871e+08	1.27733e+08	1.49261e+08	4.74918e+08	468253468	1	2	2	3	3	4	4	4
XP_001402450.2	Cupin domain protein [Aspergillus niger CBS 513.88]	3.79423e+08	3.54607e+08	3.16989e+08	3.86514e+08	4.71676e+08	4.06671e+08	1.35795e+08	169914672	2	4	4	3	4	4	3	2
XP_001397359.1	isoflavone reductase family protein [Aspergillus niger CBS 513.88]	1.50297e+07	5.25861e+07	9.35386e+07	1.42844e+08	1.27541e+08	1.44582e+08	6.03736e+07	25565458	1	2	4	4	4	4	3	2
XP_001388772.1	nifU-related protein [Aspergillus niger CBS 513.88]		7.4161e+07	8.26279e+07	1.96001e+08	1.68819e+08	3.15316e+08	2.34615e+08	234518147		2	2	3	2	4	3	3
XP_001394242.2	lysine--tRNA ligase KRS1 [Aspergillus niger CBS 513.88]	1.65953e+09	9.17121e+08	7.02692e+08	3.99729e+08	3.91026e+08	3.54575e+08	2.87514e+08	4.65922e+08	3	9	10	9	8	9	9	10
XP_001400027.1	t-complex protein 1 subunit gamma [Aspergillus niger CBS 513.88]	9.05629e+07	3.83021e+08	2.46668e+08	2.35739e+08	1.77548e+08	1.89653e+08	1.28512e+08	335772340	5	11	9	11	10	9	8	11
XP_001400204.1	cysteine synthase [Aspergillus niger CBS 513.88]	3.67229e+08	1.76951e+08	1.31103e+08	1.7542e+08	2.57789e+08	3.46952e+08	2.66387e+08	390448040	1	4	2	4	5	5	5	5
XP_001394179.2	hypothetical protein ANI_1_1674094 [Aspergillus niger CBS 513.88]	5.55801e+08	1.42187e+08	1.79963e+08	2.06223e+08	1.77596e+08	1.32571e+08	3.82198e+08	697029928	2	2	2	2	2	2	3	6
XP_001388930.1	deoxyuridine 5'-triphosphate nucleotidohydrolase [Aspergillus niger CBS 513.88]	4.00011e+07	7.64375e+08	5.6006e+08	3.67565e+08	2.76122e+08	2.10743e+08	1.33638e+08	6.91821e+07	1	6	6	6	5	4	4	4
XP_001393560.1	demethylmenaquinone methyltransferase family protein [Aspergillus niger CBS 513.88]	2.91648e+07	1.20434e+08	1.12827e+08	1.38249e+08	9.05571e+07	1.3653e+08	2.52675e+08	5.23219e+07	1	3	3	4	4	5	5	5
XP_001399846.1	eukaryotic translation initiation factor 3 subunit E [Aspergillus niger CBS 513.88]	2.15789e+08	6.57504e+08	4.88159e+08	4.12445e+08	3.50297e+08	2.54172e+08	2.0451e+08	425749830	5	8	6	8	7	6	6	7
XP_001391540.2	hypothetical protein ANI_1_1734064 [Aspergillus niger CBS 513.88]	8.99116e+07	4.98599e+08	4.55727e+08	6.50436e+08	6.45588e+08	4.14857e+08	3.72338e+08	1.10203e+08	3	10	10	10	10	10	8	4
XP_001401256.2	hypothetical protein ANI_1_1596124 [Aspergillus niger CBS 513.88]	8.58312e+07	1.06472e+08	6.12006e+07	5.03903e+07	2.17189e+07	5.2541e+07	5.79309e+07	948059540	4	3	4	4	2	4	4	7
XP_001391424.2	hypothetical protein ANI_1_422064 [Aspergillus niger CBS 513.88]	5.47662e+06	2.18317e+08	4.47839e+08	2.99585e+08	4.91697e+08	7.63081e+08	1.41592e+09	646748052	1	3	5	4	5	5	5	5
XP_001400098.1	cholinesterase [Aspergillus niger CBS 513.88]		4.11497e+07	5.69883e+07	8.51622e+07	1.72086e+08	3.45518e+08	7.04243e+08	801239029		2	3	5	6	7	7	7
XP_001401814.1	protein TOXD [Aspergillus niger CBS 513.88]	1.82488e+08	1.87685e+08	1.84314e+08	1.90241e+08	1.31343e+08	1.47877e+08	1.28242e+08	326562362	2	8	8	9	6	8	8	8
XP_001395536.1	thiamine biosynthetic bifunctional enzyme [Aspergillus niger CBS 513.88]		3.94061e+07	8.52683e+07	1.07665e+08	7.55036e+07	5.98795e+07	4.77532e+07	7.74792e+07		2	4	4	4	3	3	4
XP_001389410.1	hypothetical protein ANI_1_2944014 [Aspergillus niger CBS 513.88]	1.59168e+07	5.88177e+07	9.12492e+07	7.1637e+07	5.66151e+07	1.09448e+08	3.24722e+08	1039178900	1	3	3	3	2	2	4	5
XP_001394532.2	F-actin-capping protein subunit alpha [Aspergillus niger CBS 513.88]	1.89413e+07	4.11391e+08	3.87053e+08	4.76767e+08	5.06261e+08	4.03341e+08	2.38011e+08	362778430	1	6	7	7	7	7	7	7
XP_001395557.1	60S ribosomal protein L10 [Aspergillus niger CBS 513.88]	4.64956e+08	3.28961e+09	2.20332e+09	2.0289e+09	1.73211e+09	1.05694e+09	1.07228e+09	1471832003	7	10	11	11	11	11	10	10
XP_001395154.1	indoleamine 2,3-dioxygenase family protein [Aspergillus niger CBS 513.88]		1.32913e+07	2.49291e+07	1.05231e+08	2.00967e+08	4.32097e+08	3.77233e+08	59853715		1	1	5	6	7	7	6
XP_001396553.2	transcriptional repressor rco-1 [Aspergillus niger CBS 513.88]	9.82251e+07	3.72961e+08	2.8179e+08	6.05027e+08	5.38565e+08	5.14716e+08	5.73825e+08	553769379	3	9	8	10	10	9	10	10
XP_001391162.1	GPI anchored dioxygenase [Aspergillus niger CBS 513.88]	1.68188e+07	4.15706e+08	6.19434e+08	7.90558e+08	4.3502e+08	8.04787e+08	1.35457e+09	142430934	1	3	3	3	2	3	2	3
XP_001396893.2	endo-arabinase [Aspergillus niger CBS 513.88]	7.94955e+07	4.42819e+07	6.78968e+07	8.60401e+07	3.55202e+08	8.33073e+08	8.77721e+08	268190913	2	2	2	2	4	6	6	3
XP_001392444.1	coatomer subunit beta [Aspergillus niger CBS 513.88]	3.57782e+08	3.19725e+08	3.13496e+08	2.55524e+08	1.91994e+08	1.26887e+08	2.31607e+08	107521307	2	8	9	9	7	7	7	5
XP_001398453.1	60S ribosomal protein L25 [Aspergillus niger CBS 513.88]	3.62409e+08	6.17546e+09	4.8755e+09	3.04745e+09	2.38661e+09	1.81108e+09	1.22313e+09	2.32022e+09	2	6	6	6	6	6	6	6
XP_001399014.1	high expression lethality protein Hel10 [Aspergillus niger CBS 513.88]	2.65615e+07	6.15412e+08	8.19755e+08	5.44589e+08	3.70598e+08	2.82337e+08	2.26664e+08	9.91393e+07	1	3	3	3	3	3	3	3
XP_001391938.2	hypothetical protein ANI_1_1068064 [Aspergillus niger CBS 513.88]	2.67858e+08	1.49999e+08	3.31283e+08	4.4091e+08	3.37358e+08	2.24681e+08	2.18071e+08	2.66192e+08	5	7	7	8	8	7	7	7
XP_001388621.1	catalase R [Aspergillus niger CBS 513.88]	1.71844e+08	3.25218e+07	6.51743e+07	8.84199e+07	7.16432e+07	1.10372e+08	3.28148e+08	258551611	3	2	3	3	3	3	4	4
XP_001389279.1	thioredoxin reductase [Aspergillus niger CBS 513.88]	1.59812e+08	2.20103e+09	1.24342e+09	5.95999e+08	5.10241e+08	3.49249e+08	3.67994e+08	407740874	3	7	6	6	6	6	6	6
XP_001398705.2	U1 small nuclear ribonucleoprotein usp102 [Aspergillus niger CBS 513.88]	1.0203e+07	9.39378e+07	9.84804e+07	1.29802e+08	1.13929e+08	1.12833e+08	1.28072e+08	185612828	1	3	4	4	5	5	3	6
XP_001401618.1	glycylpeptide N-tetradecanoyltransferase [Aspergillus niger CBS 513.88]	1.19076e+08	3.46875e+08	5.55649e+08	3.89261e+08	4.06545e+08	4.8263e+08	5.12367e+08	3.23984e+08	2	7	7	7	7	7	5	6
XP_001394044.1	acyl-CoA dehydrogenase [Aspergillus niger CBS 513.88]	1.28851e+08	8.65712e+07	1.11384e+08	2.0053e+08	2.42629e+08	2.16779e+08	7.64381e+07	3.4026e+07	2	3	5	5	5	5	5	4
XP_001394328.1	L-xylulose reductase [Aspergillus niger CBS 513.88]	6.49891e+07	1.39666e+09	8.96102e+08	5.73947e+08	6.28702e+08	3.46165e+08	1.45345e+08	105105229	1	6	6	5	6	6	4	6
XP_001397164.1	prolyl-tRNA synthetase YHR020W [Aspergillus niger CBS 513.88]	9.03273e+08	8.4903e+08	5.98532e+08	4.9015e+08	3.94298e+08	3.99095e+08	1.88068e+08	214970723	1	9	9	8	8	8	7	8
XP_001397098.1	hypothetical protein ANI_1_766134 [Aspergillus niger CBS 513.88]	6.89652e+08	1.15268e+09	1.3043e+09	8.53659e+08	7.14315e+08	4.7535e+08	2.61355e+08	446281955	1	7	7	8	7	7	7	7
XP_001388919.1	ATP synthase subunit delta [Aspergillus niger CBS 513.88]		2.34591e+08	3.06999e+08	2.43725e+08	1.72668e+08	2.38163e+08	1.0495e+08	216938200		2	2	3	2	2	2	3
XP_001391145.1	glutathione S-transferase PM239X14 [Aspergillus niger CBS 513.88]	1.37444e+08	2.54012e+08	3.29077e+08	3.45293e+08	4.35337e+08	3.81531e+08	2.84069e+08	506369160	1	3	3	3	3	3	3	3
XP_001392076.1	carrier protein YHM1/SHM1 [Aspergillus niger CBS 513.88]	2.0324e+08	7.3058e+08	3.78917e+08	2.64296e+08	2.03579e+08	2.07512e+08	1.67179e+08	1.14671e+08	3	11	11	11	9	8	6	5
XP_001393171.1	mitogen-activated protein kinase [Aspergillus niger CBS 513.88]	9.71229e+07	4.82091e+08	3.48886e+08	3.94688e+08	4.35832e+08	4.52281e+08	3.7463e+08	149169548	4	8	8	9	11	11	9	8
XP_001391755.2	phosphoglucomutase [Aspergillus niger CBS 513.88]	2.84983e+07	2.80902e+08	3.86592e+08	4.93621e+08	3.77184e+08	2.77839e+08	1.5516e+08	5.66725e+07	1	6	6	7	6	6	6	3
XP_001400651.1	outer membrane protein, OMP85 family [Aspergillus niger CBS 513.88]		4.23553e+08	2.79203e+08	2.19446e+08	1.92602e+08	2.08975e+08	1.05497e+08	1.03841e+07		7	6	7	6	7	5	2
XP_001388718.1	eukaryotic translation initiation factor 5B [Aspergillus niger CBS 513.88]		3.14263e+08	1.82694e+08	1.3237e+08	1.36862e+08	8.46682e+07	1.85915e+07	1.60333e+07		4	4	5	5	3	1	3
XP_001401891.1	Aha1 domain family [Aspergillus niger CBS 513.88]	1.43698e+08	5.03893e+08	2.86501e+08	3.60857e+08	3.74534e+08	4.31558e+08	2.66134e+08	250130864	3	7	6	6	7	7	7	7
XP_001401695.1	26S proteasome regulatory subunit Rpn2 [Aspergillus niger CBS 513.88]	5.37524e+07	4.27283e+08	4.65667e+08	2.42222e+08	2.63886e+08	1.74831e+08	1.16513e+08	3.38875e+08	1	9	12	10	11	9	9	11
XP_001397530.1	epoxide hydrolase [Aspergillus niger CBS 513.88]	8.73124e+08	2.42639e+09	2.11075e+09	1.31305e+09	1.37385e+09	9.44227e+08	4.68776e+08	184408346	2	5	5	5	5	5	5	4
XP_001388681.2	D-amino-acid oxidase [Aspergillus niger CBS 513.88]	1.72772e+08	2.15392e+08	3.09101e+08	6.65767e+08	5.67541e+08	6.35445e+08	4.02935e+08	197076408	3	7	9	9	8	10	7	8
XP_001401906.2	L-aminoadipate-semialdehyde dehydrogenase large subunit [Aspergillus niger CBS 513.88]	6.79974e+08	3.93663e+08	1.53086e+08	1.55478e+08	1.75007e+08	1.50645e+08	2.37974e+08	8.41801e+07	2	8	7	8	8	7	8	7
XP_001398256.1	26S protease regulatory subunit 4 [Aspergillus niger CBS 513.88]	1.55495e+08	5.28272e+08	4.36208e+08	4.10889e+08	3.32594e+08	2.5516e+08	2.18134e+08	432451972	3	10	8	9	8	8	7	10
XP_001395548.1	NADH-ubiquinone oxidoreductase subunit [Aspergillus niger CBS 513.88]	2.02283e+08	4.81911e+08	8.60754e+08	1.33831e+09	1.30634e+09	1.48765e+09	1.25843e+09	1001589484	3	7	9	9	10	10	10	9
XP_001391991.2	ABC transporter (Adp1) [Aspergillus niger CBS 513.88]	4.41653e+07	2.88401e+08	1.94927e+08	1.40408e+08	1.14202e+08	1.60207e+08	2.51842e+08	193592436	2	6	5	5	5	4	4	3
XP_001399751.1	branched-chain amino acid aminotransferase, cytosolic [Aspergillus niger CBS 513.88]	3.60448e+07	3.24704e+07	2.32152e+07	2.6256e+07	5.10676e+07	1.11755e+08	1.69021e+08	4.97408e+07	2	3	3	3	5	5	6	5
XP_001394927.1	proteasome regulatory particle subunit (RpnE) [Aspergillus niger CBS 513.88]	1.04495e+09	6.0852e+08	5.56875e+08	5.01574e+08	4.79178e+08	3.74524e+08	3.22034e+08	299756449	3	6	5	6	7	7	4	7
XP_001393080.1	sterigmatocystin biosynthesis dehydrogenase stcV [Aspergillus niger CBS 513.88]	2.40296e+08	3.23482e+07	6.7691e+07	5.11133e+07	5.97779e+07	3.87669e+07	1.02174e+08	863424274	2	2	3	3	3	3	6	8
XP_001395879.1	inulinase [Aspergillus niger CBS 513.88]	5.9649e+07	2.42014e+07	1.32765e+08	2.52238e+08	2.21726e+08	5.3777e+08	1.56627e+09	1765838612	2	1	5	5	5	5	5	5
XP_001399310.1	protein transport protein sec31 [Aspergillus niger CBS 513.88]	6.59262e+07	2.08024e+08	1.52271e+08	1.62085e+08	1.72126e+08	1.04356e+08	1.17142e+08	108496509	2	8	7	8	9	9	9	7
XP_001394237.2	t-complex protein 1 subunit epsilon [Aspergillus niger CBS 513.88]	1.40797e+08	2.63844e+08	2.24359e+08	2.36936e+08	1.1524e+08	1.33184e+08	1.77817e+08	262744560	2	7	8	8	6	5	8	8
XP_001390007.2	cellulase family protein [Aspergillus niger CBS 513.88]	6.57981e+07	1.33287e+08	1.80669e+08	2.45428e+08	3.42384e+08	4.17912e+08	6.56638e+08	1069362940	2	3	4	4	4	5	5	5
XP_001392507.2	flavin-containing monooxygenase [Aspergillus niger CBS 513.88]	1.57567e+08	1.95577e+08	4.44707e+08	4.59864e+08	2.8397e+08	1.58467e+08	9.93108e+06	4.19324e+07	2	5	7	8	7	6	2	3
XP_001401093.1	aspergillopepsin A-like aspartic endopeptidase [Aspergillus niger CBS 513.88]	4.12231e+08	4.97967e+08	6.4234e+08	5.72662e+08	2.70811e+08	1.26715e+09	1.18789e+09	66061748	2	4	4	4	4	4	4	2
XP_001399074.1	peptidase [Aspergillus niger CBS 513.88]	1.06479e+08	1.01561e+08	1.19017e+08	2.77262e+08	3.37115e+08	4.41322e+08	5.36406e+08	265915152	1	2	2	4	4	4	4	4
XP_001399036.1	hypothetical protein ANI_1_1440164 [Aspergillus niger CBS 513.88]	2.3502e+07	7.68988e+07	7.99138e+07	1.66857e+08	2.26727e+08	2.21817e+08	1.32941e+08	193148251	1	5	4	6	7	7	7	7
XP_001399843.1	ATPase get3 [Aspergillus niger CBS 513.88]	9.84786e+07	3.69894e+08	3.39167e+08	4.70082e+08	4.3718e+08	4.53551e+08	2.02245e+08	1.45797e+08	3	7	7	7	7	7	6	5
XP_001393795.2	hypothetical protein ANI_1_1422084 [Aspergillus niger CBS 513.88]	7.57674e+07	1.54381e+08	2.05187e+08	3.45334e+08	4.14322e+08	2.21557e+08	1.62583e+08	6.4658e+07	2	6	7	7	7	6	7	5
XP_001390604.1	cytochrome b5-like heme binding domain-containing protein [Aspergillus niger CBS 513.88]	7.28315e+07	4.04417e+08	4.2941e+08	3.43986e+08	3.68233e+08	3.08113e+08	1.76517e+08	5.18481e+07	1	4	4	4	4	4	4	4
XP_001401399.1	protein transport protein SEC13 [Aspergillus niger CBS 513.88]	2.50836e+08	2.53218e+08	2.45141e+08	2.13348e+08	1.9838e+08	1.07589e+08	1.30928e+08	228670819	1	5	6	7	7	5	5	7
XP_001401438.1	non-specific lipid-transfer protein [Aspergillus niger CBS 513.88]	1.05373e+07	7.56593e+07	1.40009e+08	3.30253e+08	2.21012e+08	2.50875e+08	9.40913e+07	1.73994e+07	1	3	5	8	6	7	6	3
XP_001400335.1	phosphate carrier protein [Aspergillus niger CBS 513.88]	2.27472e+08	5.78606e+08	4.48455e+08	5.10084e+08	6.59523e+08	5.60107e+08	4.74418e+08	199905828	2	8	8	8	9	8	8	7
XP_001401782.2	fumarylacetoacetate hydrolase [Aspergillus niger CBS 513.88]	2.63938e+08	3.98595e+08	7.07559e+08	5.40927e+08	4.5304e+08	3.88203e+08	7.80055e+07	8.70652e+06	5	9	10	10	10	9	6	2
XP_001398470.2	ribosomal protein S3a [Aspergillus niger CBS 513.88]	1.64953e+08	1.86064e+09	1.47873e+09	1.09815e+09	9.19765e+08	6.02302e+08	6.20641e+08	907057310	4	8	8	8	8	8	8	8
XP_001392769.1	prohibitin-1 [Aspergillus niger CBS 513.88]	5.3967e+08	2.95898e+08	2.49773e+08	2.80732e+08	2.64122e+08	2.30956e+08	2.59375e+08	202540180	3	8	8	8	8	8	9	5
XP_001389429.1	hypothetical protein ANI_1_2964014 [Aspergillus niger CBS 513.88]		3.18787e+08	1.55535e+08	1.64355e+08	3.92382e+08	5.13744e+08	5.26324e+08	1.80442e+08		4	2	5	8	7	8	7
XP_001401877.1	aminotransferase, classes I and II [Aspergillus niger CBS 513.88]	2.03634e+09	7.90679e+08	7.09868e+08	6.90451e+08	6.49366e+08	5.69743e+08	4.31225e+08	1.31902e+08	2	8	5	9	9	8	8	8
XP_001393209.2	extracellular invertase [Aspergillus niger CBS 513.88]	5.02709e+08	1.63963e+08	1.33955e+08	1.06431e+08	8.05978e+07	1.31663e+08	4.04915e+08	739947286	3	3	3	3	3	5	7	7
XP_001389005.1	hypothetical protein ANI_1_748014 [Aspergillus niger CBS 513.88]	6.32089e+07	2.99314e+09	2.67496e+09	3.81095e+09	4.60026e+09	2.08112e+09	9.13619e+08	1494369428	3	5	5	5	5	5	5	5
XP_001395208.1	SNARE domain protein [Aspergillus niger CBS 513.88]	1.44219e+08	8.61927e+08	8.3236e+08	6.119e+08	4.04067e+08	7.26905e+08	4.4453e+08	220156978	3	4	5	4	4	5	4	4
XP_001397207.2	translation initiation factor 4B [Aspergillus niger CBS 513.88]	1.66741e+08	2.98106e+08	2.29229e+08	1.5368e+08	1.57929e+08	1.15335e+08	8.79581e+07	1.43295e+08	2	4	4	3	4	3	3	4
XP_001391859.1	60S ribosomal protein L23 [Aspergillus niger CBS 513.88]	1.83763e+09	2.87194e+09	2.6546e+09	8.88758e+08	2.58233e+09	1.66137e+09	6.58444e+08	1328677904	4	7	7	6	6	6	5	7
XP_001394300.1	acetamidase [Aspergillus niger CBS 513.88]	3.27856e+08	2.27889e+08	4.63509e+08	4.57e+08	4.18706e+08	3.42348e+08	1.50622e+08	7.61164e+07	2	4	7	7	8	7	7	6
XP_001398757.1	porphobilinogen deaminase [Aspergillus niger CBS 513.88]		4.46207e+08	4.15936e+08	3.47184e+08	3.47807e+08	2.44747e+08	1.69422e+08	274657613		5	5	5	5	5	4	5
XP_001390360.1	import receptor subunit tom-70 [Aspergillus niger CBS 513.88]		7.07341e+07	5.90515e+07	1.24299e+08	7.60773e+07	3.31466e+07	3.97277e+07	59068668		4	4	4	4	3	3	4
XP_001392079.1	coproporphyrinogen-III oxidase [Aspergillus niger CBS 513.88]	5.08734e+08	7.20517e+08	5.6515e+08	2.89487e+08	4.07746e+08	2.23854e+08	3.67552e+08	1.8549e+08	3	8	9	8	9	9	8	8
XP_001393982.1	DNA replication protein YHM2 [Aspergillus niger CBS 513.88]		2.15241e+08	2.34315e+08	2.34138e+08	2.42536e+08	1.79573e+08	1.37689e+08	33549807		3	3	3	3	3	3	2
XP_001393607.1	hexose carrier protein [Aspergillus niger CBS 513.88]		1.30015e+09	7.47753e+08	3.77845e+08	1.44133e+08	6.99007e+07	7.96696e+07	66786916		4	4	4	3	2	3	1
XP_001394314.1	xylosidase/arabinosidase [Aspergillus niger CBS 513.88]		2.26481e+08	4.66844e+08	7.39343e+08	8.82298e+08	1.63988e+09	2.54391e+09	1.07061e+09		2	3	3	3	3	3	3
XP_001392609.1	NADH-ubiquinone oxidoreductase subunit [Aspergillus niger CBS 513.88]	1.9575e+08	6.1824e+07	2.51252e+08	2.41068e+08	2.30943e+08	3.11245e+08	3.13656e+08	230858878	1	2	5	6	6	6	6	5
XP_001401863.1	mannose-1-phosphate guanyltransferase [Aspergillus niger CBS 513.88]	5.56133e+08	4.38893e+08	4.55305e+08	3.11677e+08	2.85203e+08	1.52086e+08	1.70349e+08	1.11517e+08	3	8	8	8	8	7	6	6
XP_001394262.1	proteasome regulatory particle subunit (RpnG) [Aspergillus niger CBS 513.88]	3.64969e+10	1.19374e+10	9.02958e+09	5.83115e+09	5.34548e+09	5.94942e+09	7.58929e+09	4873031288	3	8	8	8	8	8	8	8
XP_001402066.1	Hsp90 co-chaperone Cdc37 [Aspergillus niger CBS 513.88]	5.89492e+06	1.12536e+08	1.06126e+08	1.06604e+08	1.07524e+08	9.20908e+07	4.68494e+07	63065164	1	5	4	4	4	5	4	5
XP_001391200.1	glutathione S-transferase [Aspergillus niger CBS 513.88]	4.26105e+07	1.11835e+09	1.14693e+09	7.29201e+08	6.58959e+08	3.68554e+08	1.72034e+08	3.07493e+08	2	5	5	5	5	5	3	5
XP_001400370.2	hypothetical protein ANI_1_3132024 [Aspergillus niger CBS 513.88]	5.06859e+07	1.63429e+08	3.67674e+07	5.77153e+07	4.82136e+07	7.9031e+07	8.17366e+07	466232390	3	5	3	4	4	6	5	9
XP_001397684.2	hypothetical protein ANI_1_1670144 [Aspergillus niger CBS 513.88]	2.19418e+07	2.16187e+08	2.00717e+08	1.64469e+08	1.49789e+08	9.91167e+07	8.0086e+07	5.48071e+08	2	5	5	5	6	4	5	7
XP_001401648.1	pyrroline-5-carboxylate reductase [Aspergillus niger CBS 513.88]	1.40578e+08	5.62242e+08	6.25248e+08	4.25007e+08	4.45726e+08	3.82585e+08	3.60824e+08	574111481	3	7	7	6	7	7	7	7
XP_001397606.1	eukaryotic translation initiation factor 3 subunit K [Aspergillus niger CBS 513.88]	3.81434e+07	1.51366e+08	6.10922e+07	4.98174e+07	5.52323e+07	3.64937e+07	2.95762e+07	171178308	1	5	3	3	3	2	2	5
XP_001400059.1	nucleolar protein 58 [Aspergillus niger CBS 513.88]	1.05178e+08	2.95604e+08	1.81387e+08	1.46316e+08	1.66448e+08	9.06556e+07	2.09764e+08	109501384	2	5	4	2	4	3	5	5
XP_001391670.2	peptidyl-prolyl cis-trans isomerase D [Aspergillus niger CBS 513.88]	3.99747e+07	3.0395e+08	1.81409e+08	3.66867e+08	5.05858e+08	2.62168e+08	2.09827e+08	1.98183e+08	2	6	5	7	8	6	6	8
XP_001392874.1	isopentenyl-diphosphate Delta-isomerase [Aspergillus niger CBS 513.88]	5.72634e+07	1.30285e+08	3.08858e+08	3.30397e+08	2.799e+08	2.68307e+08	9.70888e+07	225631959	1	4	8	7	8	7	5	8
XP_001388522.1	endo-1,4-beta-xylanase A [Aspergillus niger CBS 513.88]	5.83781e+07	3.05598e+08	4.43282e+08	7.77835e+08	7.59681e+08	1.84856e+09	6.01054e+09	3.24119e+09	2	2	2	2	2	2	2	2
XP_001395384.2	glycosyl hydrolase [Aspergillus niger CBS 513.88]	1.18097e+08	1.08699e+07	1.80006e+07	9.9112e+06	1.03453e+07	6.27084e+06	1.99943e+07	129047318	2	1	1	1	1	2	2	4
XP_001389577.1	endo-beta-1,4-glucanase A [Aspergillus niger CBS 513.88]	4.74194e+07	8.77553e+07	9.72219e+07	5.97928e+07	6.65235e+07	6.21245e+07	2.21744e+08	2352028601	1	1	2	1	1	1	3	3
XP_001394047.2	homogentisate 1,2-dioxygenase [Aspergillus niger CBS 513.88]	1.03017e+09	4.8858e+08	4.21353e+08	3.30424e+08	3.87084e+08	3.85914e+08	2.31327e+08	1.42524e+08	2	4	3	5	5	5	3	4
XP_001392839.1	protein bli-3 [Aspergillus niger CBS 513.88]	1.19373e+08	7.14986e+07	6.34231e+07	4.93914e+07	8.17218e+07	9.6041e+07	2.96083e+08	1147733280	3	5	5	4	5	4	7	8
XP_001392869.1	3-oxoacyl-(acyl-carrier-protein) reductase [Aspergillus niger CBS 513.88]	3.25669e+07	1.4032e+08	3.28541e+08	3.50296e+08	4.02229e+08	3.96311e+08	2.33676e+08	1.00116e+08	2	3	7	6	7	7	7	5
XP_001398037.2	FAS1 domain-containing protein [Aspergillus niger CBS 513.88]	2.88915e+08	5.00329e+08	5.17599e+08	4.70329e+08	4.23694e+08	4.09477e+08	3.10259e+08	150086776	1	5	5	5	5	5	5	5
XP_001391010.1	hit family protein 1 [Aspergillus niger CBS 513.88]	6.83191e+08	3.10212e+09	2.96866e+09	2.19181e+09	1.86328e+09	1.77965e+09	1.32006e+09	1.32506e+09	2	7	7	7	7	7	6	7
XP_001390334.1	HAD superfamily hydrolase [Aspergillus niger CBS 513.88]	6.25935e+07	3.09019e+08	2.66279e+08	2.80057e+08	3.41131e+08	2.23293e+08	1.06654e+08	7.7152e+07	1	5	5	5	5	5	4	4
XP_001398672.1	transcription factor TFIIF complex subunit [Aspergillus niger CBS 513.88]	3.92635e+07	4.24269e+08	4.2563e+08	4.59906e+08	4.11581e+08	3.48408e+08	3.22674e+08	4.88564e+08	1	8	6	8	7	7	8	8
XP_001396708.1	60S ribosomal protein L14 [Aspergillus niger CBS 513.88]	1.43232e+08	1.42456e+09	1.1182e+09	1.02961e+09	8.93166e+08	6.01636e+08	5.62707e+08	1311376379	3	5	4	5	5	5	4	5
XP_001402534.3	FAD binding domain protein [Aspergillus niger CBS 513.88]		3.32678e+07	3.31596e+07	1.04136e+08	3.09132e+08	3.53533e+08	3.4372e+08	1.15288e+07		2	2	5	7	7	7	2
XP_001395078.1	ATP-dependent RNA helicase dhh1 [Aspergillus niger CBS 513.88]	4.91011e+07	3.23673e+08	2.57571e+08	2.66568e+08	2.04807e+08	1.68355e+08	1.81078e+08	1.27925e+08	2	7	7	8	7	8	8	8
XP_003188583.1	non-histone chromosomal protein 6 [Aspergillus niger CBS 513.88]		2.33658e+09	1.58363e+09	1.01796e+09	6.62532e+08	4.92073e+08	3.8656e+08	435943835		4	4	4	4	3	3	3
XP_001398253.1	ABC transporter ATP-binding protein ARB1 [Aspergillus niger CBS 513.88]	2.08899e+08	7.09751e+08	5.55956e+08	4.6199e+08	3.87419e+08	2.71664e+08	1.46182e+08	1.06514e+08	3	9	10	9	9	8	8	7
XP_001390332.1	ADP-ribose pyrophosphatase [Aspergillus niger CBS 513.88]	9.59198e+07	1.05688e+09	1.17666e+09	6.61369e+08	5.3654e+08	3.82893e+08	2.19335e+08	249067027	3	6	6	6	6	6	5	6
XP_001392606.1	hypoxia induced family protein [Aspergillus niger CBS 513.88]		5.79207e+07	6.16524e+07	2.38708e+07	2.66866e+07	2.02546e+07	2.79238e+07	4.70441e+07		2	2	1	2	2	2	2
XP_001400515.1	40S ribosomal protein S9 [Aspergillus niger CBS 513.88]	2.76314e+09	3.14973e+09	2.35281e+09	1.39929e+09	1.1829e+09	1.01519e+09	9.0189e+08	315916203	8	9	9	9	9	8	9	7
XP_001394973.1	phosphoribosylaminoimidazolesuccinocarboxamide synthase [Aspergillus niger CBS 513.88]	3.17289e+08	4.04274e+08	2.93767e+08	3.96764e+08	3.84815e+08	3.9949e+08	4.88715e+08	981679335	4	9	9	11	11	11	12	12
XP_001393973.1	NTF2 and RRM domain protein [Aspergillus niger CBS 513.88]	2.6169e+08	3.14066e+08	1.4968e+08	1.90619e+08	1.7432e+08	1.23308e+08	1.49319e+08	125032320	2	5	4	4	4	4	4	4
XP_001392042.1	carboxymethylenebutenolidase [Aspergillus niger CBS 513.88]	3.13235e+08	2.86583e+08	3.63269e+08	3.6694e+08	4.6313e+08	3.99488e+08	3.75865e+08	4.14819e+08	2	8	9	8	9	9	9	9
XP_001395060.1	60S ribosomal protein L28 [Aspergillus niger CBS 513.88]	9.78241e+08	1.66431e+09	1.23557e+09	1.05987e+09	9.52786e+08	5.22419e+08	7.10907e+08	1050007368	5	6	6	6	6	6	6	6
XP_001393963.1	phosphatidylinositol transfer protein sfh5 [Aspergillus niger CBS 513.88]	1.14977e+08	1.01151e+09	8.71857e+08	6.90068e+08	5.89983e+08	3.50902e+08	1.94029e+08	4.15374e+07	4	8	7	8	8	7	7	3
XP_001393437.1	arabinan endo-1,5-alpha-L-arabinosidase C [Aspergillus niger CBS 513.88]	1.53472e+07	2.94353e+08	2.1001e+08	2.50562e+08	2.04275e+08	4.3269e+08	1.14081e+09	1076344827	1	2	2	2	2	2	2	2
XP_001392782.1	hypothetical protein ANI_1_946074 [Aspergillus niger CBS 513.88]	7.07903e+09	1.69631e+09	1.91547e+09	1.25136e+09	9.33564e+08	9.1778e+08	7.67174e+08	320039293	5	7	7	7	6	8	7	6
XP_001397845.2	GTPase-activating protein arf [Aspergillus niger CBS 513.88]	2.23882e+08	1.65279e+08	1.69865e+08	1.13604e+08	1.21269e+08	9.03666e+07	5.97225e+07	3.91768e+07	1	6	7	6	6	4	4	5
XP_001392221.2	vacuolar protein sorting-associated protein 29 [Aspergillus niger CBS 513.88]	5.49779e+07	4.21097e+08	3.98358e+08	3.32688e+08	4.31759e+08	2.87839e+08	2.95641e+08	221682703	2	9	9	9	9	8	8	9
XP_001395214.2	nitrilase [Aspergillus niger CBS 513.88]	1.5995e+08	4.34896e+08	2.90749e+08	2.46279e+08	3.31324e+08	2.67004e+08	1.83187e+08	8.32607e+07	3	7	6	7	8	8	8	7
XP_003188635.1	dioxygenase [Aspergillus niger CBS 513.88]	3.83864e+07	2.54348e+08	4.6094e+08	6.05446e+08	9.06303e+08	8.0738e+08	3.5942e+08	251456230	2	5	6	6	6	6	6	5
XP_001393012.1	pre-mRNA-splicing factor rse1 [Aspergillus niger CBS 513.88]	5.53274e+06	1.32072e+07	7.53994e+07	6.06132e+07	9.26088e+07	1.15198e+08	4.80104e+07	150021695	1	2	4	4	7	6	6	7
XP_001396916.1	eukaryotic translation initiation factor 3 subunit D [Aspergillus niger CBS 513.88]	9.75169e+08	3.45659e+08	2.82255e+08	2.0344e+08	1.71679e+08	1.18591e+08	2.08813e+08	1.6659e+08	2	5	5	4	5	3	2	6
XP_001396250.1	hypothetical protein ANI_1_570114 [Aspergillus niger CBS 513.88]							2.77813e+07	478223985							2	3
XP_001395113.2	protein HMF1 [Aspergillus niger CBS 513.88]	6.83229e+08	2.25679e+09	1.93833e+09	1.20975e+09	1.07794e+09	1.03163e+09	7.71237e+08	449530744	2	4	4	4	4	4	4	3
XP_001393002.2	NADH-cytochrome B5 reductase [Aspergillus niger CBS 513.88]	1.12773e+08	8.52126e+07	1.88085e+08	3.26951e+08	2.78226e+08	2.79201e+08	1.85612e+08	2.42533e+08	3	4	6	7	7	7	7	7
XP_001389998.1	alpha-L-arabinofuranosidase axhA [Aspergillus niger CBS 513.88]	1.18719e+09	6.20222e+08	8.74149e+08	6.80508e+08	5.6445e+08	8.04684e+08	1.98808e+09	1519998352	2	3	3	3	3	3	3	3
XP_001398790.1	phenylalanine--tRNA ligase subunit beta [Aspergillus niger CBS 513.88]	2.16982e+08	6.61439e+08	3.16317e+08	2.64016e+08	2.41008e+08	1.54004e+08	2.3124e+08	1.37026e+08	3	9	9	8	8	8	8	8
XP_001396840.1	26S proteasome regulatory subunit S5A [Aspergillus niger CBS 513.88]	1.62889e+07	5.85682e+08	5.80477e+08	3.25716e+08	2.52408e+08	2.64406e+08	2.39183e+08	259481197	1	5	5	5	5	5	5	4
XP_001388485.2	aspartic endopeptidase (AP1) [Aspergillus niger CBS 513.88]	4.91189e+08	6.64235e+08	4.62279e+08	2.34326e+08	1.18469e+08	7.71551e+07	2.04625e+08	109399436	3	6	6	5	3	3	5	2
XP_001390388.2	agmatinase 1 [Aspergillus niger CBS 513.88]	4.9912e+07	1.33068e+08	1.90149e+08	2.20525e+08	2.31074e+08	3.85073e+08	5.10215e+08	325742808	1	4	4	5	5	5	5	5
XP_001389806.2	importin beta-1 subunit [Aspergillus niger CBS 513.88]	1.07867e+08	3.70159e+08	2.38011e+08	1.83588e+08	1.75835e+08	1.19367e+08	9.32013e+07	78373173	4	8	8	8	8	7	7	6
XP_001396864.2	threonine aldolase [Aspergillus niger CBS 513.88]	4.67512e+07	7.57793e+07	1.00495e+08	1.51146e+08	1.58368e+08	1.23723e+08	9.02546e+07	110392939	1	3	4	5	5	5	5	3
XP_001389483.1	dihydroorotase [Aspergillus niger CBS 513.88]		2.62095e+08	2.52315e+08	2.95699e+08	2.36128e+08	1.42276e+08	1.52821e+08	314433074		6	5	6	6	6	5	5
XP_001400159.1	glycogen [starch] synthase [Aspergillus niger CBS 513.88]	6.63348e+08	6.30891e+08	4.18492e+08	3.30029e+08	2.2774e+08	1.23783e+08	1.39978e+08	116677124	4	8	9	8	9	6	5	6
XP_001393897.2	methylenetetrahydrofolate reductase [Aspergillus niger CBS 513.88]	3.84159e+08	1.58142e+08	1.87342e+08	1.97752e+08	1.86745e+08	1.09459e+08	6.85265e+07	8.11864e+07	4	7	8	10	10	9	5	9
XP_001389304.2	glutamine synthetase [Aspergillus niger CBS 513.88]	1.06052e+08	7.85419e+08	2.06162e+08	2.52376e+08	3.11078e+08	4.46259e+08	2.73561e+08	308064608	3	5	5	4	5	3	5	5
XP_001390434.1	glutathione S-transferase omega-like 2 [Aspergillus niger CBS 513.88]	1.75292e+08	3.70379e+08	3.30983e+08	4.19239e+08	5.34371e+08	4.629e+08	2.84886e+08	2.32464e+08	1	4	5	5	6	6	5	5
XP_001399506.2	hypothetical protein ANI_1_2428024 [Aspergillus niger CBS 513.88]		3.19696e+08	3.6201e+08	3.77095e+08	3.7385e+08	3.19058e+08	1.88468e+08	98809120		2	2	2	2	2	2	2
XP_001400319.1	pyruvate dehydrogenase complex component Pdx1 [Aspergillus niger CBS 513.88]	1.78457e+08	5.65899e+08	4.39983e+08	4.99335e+08	4.01849e+08	4.66452e+08	3.04654e+08	324737242	1	3	4	6	5	6	5	6
XP_001392728.1	guanine nucleotide-binding protein subunit alpha [Aspergillus niger CBS 513.88]	4.02786e+08	3.51771e+08	2.81384e+08	2.95104e+08	2.20815e+08	2.66649e+08	2.42018e+08	223891093	3	6	6	8	6	7	6	5
XP_001394443.1	eukaryotic peptide chain release factor GTP-binding subunit [Aspergillus niger CBS 513.88]	4.52647e+08	4.04373e+08	3.65853e+08	3.2503e+08	3.34181e+08	2.00925e+08	3.20401e+08	1.87705e+08	3	7	7	7	7	6	5	5
XP_001399461.1	3-isopropylmalate dehydratase [Aspergillus niger CBS 513.88]	1.97672e+07	2.27204e+08	9.84113e+07	7.04271e+07	6.59043e+07	6.29161e+07	3.94445e+07	4.68598e+06	2	5	5	5	5	5	4	1
XP_001395889.1	actin-related protein 2/3 complex subunit ARC19 [Aspergillus niger CBS 513.88]	5.39486e+07	6.66071e+07	5.724e+07	6.42465e+07	9.18192e+07	1.24223e+08	7.1751e+07	75223634	1	2	3	2	3	3	3	3
XP_001396735.1	sarcosine oxidase [Aspergillus niger CBS 513.88]	6.80603e+06	5.3731e+07	1.5832e+08	1.98852e+08	1.99706e+08	1.57493e+08	5.79953e+07	3.54284e+07	1	3	5	5	5	5	4	3
XP_001399624.1	NADH-cytochrome b5 reductase 1 [Aspergillus niger CBS 513.88]		3.86464e+08	1.71868e+08	1.01433e+08	6.20461e+07	3.68755e+07	3.29828e+07	1.20015e+07		5	5	5	4	3	3	2
XP_001393114.1	GTP-binding nuclear protein GSP1/Ran [Aspergillus niger CBS 513.88]	2.12021e+09	1.20309e+09	1.1427e+09	1.18642e+09	1.02465e+09	8.38646e+08	9.48855e+08	507568808	3	5	5	5	5	5	5	5
XP_001399767.1	glutamate carboxypeptidase Tre2 [Aspergillus niger CBS 513.88]	6.27149e+07	2.02705e+08	1.96598e+08	1.27877e+08	1.48469e+08	1.1071e+08	8.04443e+07	12838598	2	4	4	4	6	6	3	1
XP_001401488.1	protein ecm33 [Aspergillus niger CBS 513.88]		3.36004e+08	3.97537e+08	2.39277e+08	2.35577e+08	4.30624e+08	1.18504e+09	1427109123		3	3	3	3	3	4	4
XP_001399602.1	hydroxymethylglutaryl-CoA lyase [Aspergillus niger CBS 513.88]	3.77562e+07	4.13933e+07	1.03005e+08	2.42383e+08	2.58636e+08	3.2931e+08	3.18939e+08	158137368	1	1	3	4	4	4	4	4
XP_001392961.1	oxidoreductase, short chain dehydrogenase/reductase family [Aspergillus niger CBS 513.88]	3.86535e+07	9.53073e+08	8.34215e+08	6.72605e+08	5.31849e+08	5.35104e+08	1.9161e+08	90716228	1	5	6	5	5	5	5	4
XP_001392545.2	nuclear and cytoplasmic polyadenylated RNA-binding protein pub1 [Aspergillus niger CBS 513.88]	5.68983e+08	4.57035e+08	4.04206e+08	3.9627e+08	3.23969e+08	2.26593e+08	1.93918e+08	60287092	3	6	5	6	5	5	5	4
XP_001396950.2	short-chain oxidoreductase, partial [Aspergillus niger CBS 513.88]		3.36598e+08	2.42904e+08	3.42489e+08	3.91704e+08	2.97443e+08	2.54453e+08	52310688		4	4	4	4	4	4	3
XP_001401065.2	fructose-bisphosphate aldolase [Aspergillus niger CBS 513.88]	1.74598e+07	1.84633e+08	7.24766e+08	8.02907e+08	9.19658e+08	5.64405e+08	2.39834e+08	1.08172e+08	1	4	4	4	4	4	4	3
XP_001394043.2	rhamnogalacturonate lyase B [Aspergillus niger CBS 513.88]	8.88632e+07	1.87096e+07	1.80831e+07	1.66501e+08	1.84895e+08	4.81881e+08	4.95144e+08	2.58564e+07	2	3	3	5	6	7	7	4
XP_001400836.1	cell wall serine-threonine-rich galactomannoprotein Mp1 [Aspergillus niger CBS 513.88]	7.00128e+07	9.62524e+07	1.16044e+08	7.88245e+07	4.10611e+07	2.33369e+08	1.44072e+09	1.65878e+09	1	3	3	2	2	3	3	3
XP_001398202.1	GMC oxidoreductase [Aspergillus niger CBS 513.88]		2.61136e+08	1.92013e+08	2.19554e+08	2.688e+08	2.5606e+08	6.96275e+07	4.69923e+07		7	6	7	7	7	4	4
XP_001398013.1	phosphatase PP2A regulatory subunit B [Aspergillus niger CBS 513.88]		1.59542e+08	2.89836e+08	2.56211e+08	2.39488e+08	2.21903e+08	1.67216e+08	177160545		5	7	7	7	5	5	6
XP_001391861.1	26S proteasome regulatory subunit RPN11 [Aspergillus niger CBS 513.88]	2.23413e+08	1.04381e+08	1.2334e+08	9.49321e+07	1.06971e+08	9.5273e+07	8.65795e+07	1.29084e+08	2	3	4	4	3	4	4	4
XP_001401257.2	hydroxyacylglutathione hydrolase [Aspergillus niger CBS 513.88]	1.14087e+07	3.32629e+08	2.84087e+08	2.9967e+08	3.3526e+08	2.86231e+08	2.62727e+08	4.83394e+08	1	6	6	6	8	7	7	8
XP_001397834.1	eukaryotic translation initiation factor 3 subunit G [Aspergillus niger CBS 513.88]		3.62945e+08	4.59781e+08	3.28941e+08	2.6154e+08	2.05519e+08	1.6322e+08	145562618		7	7	7	7	7	7	7
XP_001399944.2	glutathione peroxidase Hyr1 [Aspergillus niger CBS 513.88]	7.2263e+08	1.25883e+09	9.39594e+08	8.13776e+08	6.1542e+08	7.70785e+08	6.07221e+08	394538798	4	7	7	7	6	7	6	6
XP_001392008.2	1,4-beta-D-glucan cellobiohydrolase B [Aspergillus niger CBS 513.88]	1.09858e+07	1.92225e+08	2.95849e+08	1.07968e+09	8.40996e+08	4.26232e+09	1.15333e+10	1.6431e+10	1	1	1	1	1	1	2	2
XP_001400128.2	fumarylacetoacetate hydrolase [Aspergillus niger CBS 513.88]	1.33538e+10	2.38842e+09	2.44693e+09	1.87099e+09	1.44978e+09	1.42446e+09	1.82647e+09	1325872828	2	5	6	6	6	6	6	5
XP_001397165.2	t-complex protein 1 subunit alpha [Aspergillus niger CBS 513.88]	5.31429e+08	3.39278e+08	1.56491e+08	1.6637e+08	1.25418e+08	1.47994e+08	1.13748e+08	2.86217e+08	4	7	5	6	6	6	5	7
XP_001392477.2	hypothetical protein ANI_1_506074 [Aspergillus niger CBS 513.88]	3.07859e+07	2.7592e+09	3.29834e+09	2.24257e+09	1.92434e+09	1.26686e+09	6.84973e+08	4.97379e+08	2	4	4	4	4	4	3	4
XP_001392760.2	DCG1-like protein [Aspergillus niger CBS 513.88]		3.58959e+07	2.87504e+07	4.36857e+07	9.8636e+07	4.58848e+07	3.8112e+07	24842950		1	2	2	3	2	2	2
XP_001390140.2	mannitol 2-dehydrogenase [Aspergillus niger CBS 513.88]	9.09329e+08	4.99216e+08	3.36247e+08	2.97905e+08	3.40426e+08	3.43721e+08	2.40836e+08	1.69884e+08	2	4	4	6	6	5	3	5
XP_001392077.1	autophagy-related protein 8 [Aspergillus niger CBS 513.88]	6.14785e+08	3.89118e+08	2.84918e+08	2.91067e+08	2.71384e+08	2.09992e+08	1.94983e+08	1.62872e+08	1	3	3	3	3	3	2	3
XP_001389848.1	endo-1,4-beta-xylanase A [Aspergillus niger CBS 513.88]		1.01334e+08	1.49207e+08	1.76279e+08	1.89254e+08	2.18236e+08	3.94234e+08	193745144		2	2	2	2	2	2	2
XP_001396556.1	protein kinase gsk3 [Aspergillus niger CBS 513.88]	1.54654e+07	2.55794e+08	2.05634e+08	1.84641e+08	1.42806e+08	1.57923e+08	6.33316e+07	64551539	1	7	7	6	6	7	4	5
XP_001399467.1	phosphatidylglycerol/phosphatidylinositol transfer protein [Aspergillus niger CBS 513.88]	1.56465e+08	2.13595e+09	2.31377e+09	1.88913e+09	1.8927e+09	2.40017e+09	3.44639e+09	2454894952	1	3	3	3	3	3	3	3
XP_001390530.1	glucoamylase [Aspergillus niger CBS 513.88]	2.45652e+08	1.67211e+08	1.81305e+08	2.215e+08	1.76123e+08	3.51622e+08	8.91303e+08	1168518286	2	5	4	5	5	4	5	5
XP_001389562.1	endopolygalacturonase C [Aspergillus niger CBS 513.88]		3.71371e+07	5.19402e+07	4.61141e+07	4.50375e+07	1.86848e+08	3.84094e+08	54107396		2	2	2	2	2	2	2
XP_001389381.1	translation elongation factor eEF-1B gamma subunit [Aspergillus niger CBS 513.88]	2.32082e+08	2.25149e+09	2.18851e+09	2.0275e+09	1.83681e+09	1.55945e+09	7.13482e+08	5.63311e+08	2	6	5	6	7	6	6	6
XP_001395878.1	hypothetical protein ANI_1_998104 [Aspergillus niger CBS 513.88]	2.67033e+07	1.89021e+08	2.12119e+08	1.72458e+08	1.50867e+08	1.65492e+08	1.50961e+08	128404480	1	4	5	6	6	6	6	6
XP_001402486.1	tannase subunit [Aspergillus niger CBS 513.88]	2.43263e+07	4.80184e+07	4.03857e+07	1.58022e+08	2.69106e+08	3.94449e+08	1.62864e+08	10808190	2	3	4	5	5	5	5	2
XP_001390886.2	AraC-like ligand binding domain protein [Aspergillus niger CBS 513.88]							1.34678e+07	575332384							1	2
XP_001395087.1	histone H2A [Aspergillus niger CBS 513.88]	1.36932e+08	1.21991e+09	1.13485e+09	9.36645e+08	8.42335e+08	4.56227e+08	5.46831e+08	1503057896	1	2	3	3	2	3	2	2
XP_001402048.2	transcription factor RfeF [Aspergillus niger CBS 513.88]	1.14823e+09	5.5828e+08	5.20587e+08	3.43755e+08	2.79409e+08	3.39074e+08	3.053e+08	147289614	2	8	7	8	8	7	7	6
XP_001389631.2	hypothetical protein ANI_1_1652014 [Aspergillus niger CBS 513.88]	1.4639e+08	5.72901e+07	2.04646e+08	2.74554e+08	3.06983e+08	4.58132e+08	7.24804e+08	425725774	2	2	4	4	4	4	3	3
XP_001394453.1	proteasome component PUP1 [Aspergillus niger CBS 513.88]		1.30341e+08	1.56273e+08	2.00088e+08	2.1736e+08	1.47188e+08	1.32246e+08	306181222		3	3	4	4	3	3	4
XP_001397500.1	cleavage and polyadenylation specificity factor subunit 5 [Aspergillus niger CBS 513.88]		1.21091e+08	1.55102e+08	1.88718e+08	1.91426e+08	1.62182e+08	9.18692e+07	175296936		6	6	6	6	6	5	6
XP_001397733.1	2-haloalkanoic acid dehalogenase [Aspergillus niger CBS 513.88]	8.14695e+07	5.82837e+07	1.96074e+08	1.87779e+08	1.63734e+08	1.41214e+08	2.28959e+07	37845993	2	2	4	4	4	4	2	3
XP_001389605.1	nuclear segregation protein (Bfr1) [Aspergillus niger CBS 513.88]	1.71834e+08	5.11005e+08	2.82675e+08	1.78507e+08	1.80767e+08	1.11312e+08	1.67823e+08	4.0879e+07	1	8	7	7	7	5	5	4
XP_001400489.2	glycosyl hydrolase, family 18 [Aspergillus niger CBS 513.88]	6.52391e+07	1.92554e+07	4.08593e+06	3.43041e+06	4.4168e+06	8.72184e+06	1.93792e+08	919863698	3	2	1	1	1	1	6	7
XP_001402326.1	endo-xylogalacturonan hydrolase A [Aspergillus niger CBS 513.88]	2.47768e+08	4.8501e+08	7.75518e+08	8.28878e+08	8.45974e+08	1.41786e+09	1.56074e+09	2434071728	3	5	4	5	5	5	5	5
XP_001388687.1	thioredoxin [Aspergillus niger CBS 513.88]	2.68562e+07	4.10301e+09	3.30401e+09	2.67499e+09	2.18782e+09	1.68282e+09	1.40158e+09	1661759072	2	3	3	3	3	3	3	3
XP_001390562.1	cytidine deaminase [Aspergillus niger CBS 513.88]		2.27465e+08	3.30746e+08	1.06272e+08	2.2637e+08	7.1088e+07	7.56499e+07	70762416		3	3	3	3	3	2	2
XP_001390544.1	salicylate hydroxylase [Aspergillus niger CBS 513.88]	2.93007e+08	1.18627e+08	6.90992e+07	8.94373e+07	7.40744e+07	8.80002e+08	2.50073e+09	2397772398	5	4	1	4	3	3	7	9
XP_001397103.1	Ras-related protein Rab-6A [Aspergillus niger CBS 513.88]	3.49039e+08	3.35736e+08	2.87281e+08	1.90439e+08	6.75191e+07	7.86334e+07	1.20669e+08	9.85998e+07	2	6	6	6	4	4	5	2
XP_001401837.1	hypothetical protein ANI_1_1864184 [Aspergillus niger CBS 513.88]	5.31992e+07	2.65653e+07	2.92822e+07	1.40029e+08	2.6265e+08	3.16849e+08	1.86458e+08	68221163	2	2	2	4	5	5	5	4
XP_001391813.1	cytochrome c oxidase subunit 4 [Aspergillus niger CBS 513.88]	2.54177e+07	4.13285e+08	3.61532e+08	3.37562e+08	3.86149e+08	4.77013e+08	2.72836e+08	346984366	1	4	4	4	4	4	4	4
XP_001398750.2	survival factor 1 [Aspergillus niger CBS 513.88]	5.5655e+07	1.07651e+08	1.17851e+08	1.11267e+08	9.79175e+07	8.76563e+07	1.17693e+08	108613080	1	4	4	4	4	4	4	4
XP_001393784.2	phosphatidylserine decarboxylase [Aspergillus niger CBS 513.88]	1.22175e+09	3.05773e+08	2.95187e+08	2.03629e+08	1.84556e+08	1.40969e+08	1.05845e+08	56486561	3	5	5	6	6	6	4	6
XP_001391959.1	40S ribosomal protein S11 [Aspergillus niger CBS 513.88]	4.3076e+08	7.316e+08	7.20091e+08	6.20538e+08	4.74346e+08	2.3301e+08	3.88198e+08	572915740	2	5	5	5	4	4	5	5
XP_001398305.2	carboxypeptidase S1 [Aspergillus niger CBS 513.88]	4.99014e+07	1.72665e+07	1.11163e+07	4.7952e+07	1.26269e+08	1.54894e+08	8.18117e+07	3.15893e+07	1	1	1	2	4	4	3	3
XP_001391905.2	peptidyl-prolyl cis-trans isomerase [Aspergillus niger CBS 513.88]	7.42982e+07	4.99118e+09	4.30374e+09	5.38781e+09	4.92779e+09	4.47752e+09	3.55349e+09	5498340776	1	3	3	3	3	3	3	3
XP_001397753.1	stress response protein (Ish1) [Aspergillus niger CBS 513.88]	1.11667e+09	1.53497e+08	1.1259e+08	1.81344e+07	6.69052e+07	6.80501e+07	7.05101e+07	309511235	3	2	2	2	2	2	2	6
XP_001397202.2	60S ribosomal protein L32 [Aspergillus niger CBS 513.88]	2.27398e+08	5.59611e+08	4.31584e+08	4.1572e+08	3.93423e+08	1.78558e+08	3.00265e+08	538050444	4	5	5	5	5	4	5	5
XP_001395152.2	V-type proton ATPase subunit G [Aspergillus niger CBS 513.88]		6.92465e+07	1.42999e+08	1.95448e+08	2.55397e+08	3.75306e+08	1.64953e+08	6.1183e+07		2	2	2	2	2	2	2
XP_001392281.2	translation machinery-associated protein 20 [Aspergillus niger CBS 513.88]	6.01258e+07	8.41887e+07	1.1987e+08	1.33808e+08	1.15288e+08	1.62048e+08	9.10439e+07	75589378	2	3	2	3	3	3	3	2
XP_001400893.2	endoglucanase-4 [Aspergillus niger CBS 513.88]				3.45822e+06	3.83363e+06	2.17436e+07	2.02284e+08	76276266				1	1	2	2	2
XP_001398437.1	homoserine kinase [Aspergillus niger CBS 513.88]		1.43404e+08	7.70287e+07	1.54775e+08	1.8406e+08	2.01719e+08	1.76743e+08	215263272		5	5	5	5	5	5	5
XP_001391008.1	40S ribosomal protein S10-B [Aspergillus niger CBS 513.88]	8.766e+07	5.27588e+08	4.1448e+08	5.08998e+08	3.91787e+08	2.03109e+08	2.84171e+08	493735776	1	5	4	5	5	5	5	5
XP_001398575.1	hypothetical protein ANI_1_1046164 [Aspergillus niger CBS 513.88]	7.98702e+07	2.20887e+07	2.22177e+07	1.75458e+07	1.67954e+07	1.80434e+07	7.48534e+07	762478328	1	1	1	1	1	1	2	2
XP_001396958.1	dihydrodipicolinate synthase [Aspergillus niger CBS 513.88]	4.62377e+07	5.38817e+07	1.07951e+08	2.51078e+08	3.41852e+08	2.81516e+08	3.37946e+07	7.71366e+07	2	4	4	5	4	5	3	3
XP_001401697.1	acyl-CoA dehydrogenase [Aspergillus niger CBS 513.88]	3.85455e+08	1.00387e+08	1.24111e+08	2.05053e+08	2.03306e+08	1.71256e+08	1.5503e+08	8.05925e+07	1	3	6	6	6	5	6	4
XP_001390854.1	MFS sugar transporter [Aspergillus niger CBS 513.88]		8.3303e+07	5.23929e+07	8.98743e+07	1.20116e+08	1.47983e+08	1.94391e+08	1.41897e+07		4	3	4	4	4	4	3
XP_001389002.1	ruvB-like helicase 2 [Aspergillus niger CBS 513.88]	5.12133e+07	1.22164e+08	9.12298e+07	7.95706e+07	7.44605e+07	7.35121e+07	1.16523e+08	212534668	3	5	5	5	4	4	4	5
XP_001399260.2	coronin-like protein crn1 [Aspergillus niger CBS 513.88]		2.19381e+08	1.46717e+08	2.15346e+08	1.83385e+08	1.65514e+08	1.57194e+08	50457817		4	4	5	5	5	5	4
XP_001394673.1	metallopeptidase family M24 [Aspergillus niger CBS 513.88]	1.55955e+08	2.33497e+08	1.30231e+08	1.19915e+08	1.85814e+08	3.0629e+08	2.17654e+08	146499894	2	4	4	5	6	7	7	6
XP_001394050.2	ubiquitin-like activating enzyme (UlaA) [Aspergillus niger CBS 513.88]	2.41767e+08	9.89929e+07	6.1709e+07	8.54805e+07	5.98156e+07	2.16403e+08	4.98699e+07	143007311	2	4	3	5	4	4	4	6
XP_001392722.1	N-(5'-phosphoribosyl)anthranilate isomerase [Aspergillus niger CBS 513.88]	1.7726e+07	1.55799e+08	9.72235e+07	9.18084e+07	8.95281e+07	3.4152e+07	2.42691e+07	59350300	1	6	6	4	5	3	2	6
XP_001399410.1	phosphoribosylglycinamide formyltransferase [Aspergillus niger CBS 513.88]	1.83068e+08	2.48698e+08	1.91542e+08	1.26353e+08	1.28613e+08	7.27409e+07	7.57029e+07	2.25404e+08	2	5	5	5	5	4	6	7
XP_001394656.2	hypothetical protein ANI_1_900094 [Aspergillus niger CBS 513.88]								188958345								2
XP_001396664.1	importin-alpha re-exporter [Aspergillus niger CBS 513.88]		9.97025e+07	5.92753e+07	7.25082e+07	5.26311e+07	2.60892e+07	1.8011e+07	10510854		3	4	5	3	3	2	2
XP_001391853.1	hypothetical protein ANI_1_964064 [Aspergillus niger CBS 513.88]	2.5087e+08	1.39127e+09	1.24675e+09	1.17413e+09	1.14402e+09	8.75796e+08	6.18519e+08	1123608836	1	2	2	2	2	2	2	2
XP_001401579.1	hypothetical protein ANI_1_444184 [Aspergillus niger CBS 513.88]			2.83622e+07	5.90541e+07	7.44532e+07	2.41057e+07	5.19876e+07	449349268			1	3	2	2	3	4
XP_001395139.1	40S ribosomal protein S24 [Aspergillus niger CBS 513.88]	5.72156e+07	4.23017e+08	1.64008e+08	1.5469e+08	8.21612e+07	1.32623e+07	8.11794e+07	269922742	1	6	5	6	4	2	5	5
XP_001394060.2	heat shock protein [Aspergillus niger CBS 513.88]	5.4147e+06	1.20276e+09	1.29295e+09	1.30005e+09	1.16556e+09	1.60636e+09	1.82077e+09	3637238024	1	7	7	7	7	7	7	7
XP_001388627.1	hypothetical protein ANI_1_238014 [Aspergillus niger CBS 513.88]	1.01315e+08	1.97743e+07	1.01746e+07	2.23982e+07	7.00607e+06	2.09101e+07	1.80033e+07	85994367	2	1	2	3	1	3	2	4
XP_001398967.2	riboflavin synthase alpha chain [Aspergillus niger CBS 513.88]	1.06644e+09	3.68164e+08	3.32451e+08	2.2952e+08	2.77798e+08	2.15545e+08	1.67344e+08	268638544	1	4	4	4	4	4	4	4
XP_001394240.1	mannose-1-phosphate guanyltransferase [Aspergillus niger CBS 513.88]		2.36702e+08	2.15887e+08	2.11769e+08	1.92085e+08	1.08554e+08	1.12125e+08	154283348		6	8	8	7	7	6	8
XP_001402267.2	hypothetical protein ANI_1_2194184 [Aspergillus niger CBS 513.88]		2.06469e+08	1.70959e+08	2.24908e+08	2.14776e+08	1.90695e+08	5.57369e+07	2.72233e+06		4	3	4	4	4	3	1
XP_001392643.1	RNA-binding La domain protein [Aspergillus niger CBS 513.88]		9.95966e+07	9.77529e+07	6.3162e+07	4.19304e+07	7.53321e+07	7.95198e+07	189178216		1	1	2	2	2	2	4
XP_001401737.1	hypothetical protein ANI_1_682184 [Aspergillus niger CBS 513.88]	1.69996e+07	2.99763e+08	1.80811e+08	1.56622e+08	1.21051e+08	1.48937e+08	3.54439e+07	24569880	1	4	4	4	4	4	2	2
XP_001394734.1	peroxiredoxin PRX1 [Aspergillus niger CBS 513.88]	6.69363e+07	2.12635e+07	7.33302e+07	3.21209e+07	4.38797e+06	2.74927e+07	1.34993e+08	294767130	2	2	6	4	1	1	6	7
XP_001391622.1	hypothetical protein ANI_1_1806064 [Aspergillus niger CBS 513.88]	4.41994e+08	1.09761e+08	1.24344e+08	9.43161e+07	1.13316e+08	6.64297e+07	2.80252e+08	838494306	1	1	1	1	1	1	2	2
XP_001401953.2	ubiquitin-protein ligase (Tom1) [Aspergillus niger CBS 513.88]	9.90408e+07	4.5697e+08	3.36493e+08	3.39556e+08	2.62004e+08	2.15913e+08	1.98689e+08	291346533	3	6	6	6	5	4	2	4
XP_001396527.2	alcohol dehydrogenase [Aspergillus niger CBS 513.88]	1.03204e+08	2.54341e+08	2.64228e+08	3.26448e+08	3.62102e+08	2.63764e+08	6.23561e+07	61664094	2	5	5	5	5	5	4	4
XP_001390900.2	hypothetical protein ANI_1_422054 [Aspergillus niger CBS 513.88]			7.53882e+07	1.99218e+08	4.04577e+08	6.43589e+08	6.22796e+08	6.70387e+07			3	3	3	3	3	2
XP_001396331.2	succinate-semialdehyde dehydrogenase [NADP+] [Aspergillus niger CBS 513.88]	9.62657e+08	3.15386e+08	3.67758e+08	5.8964e+08	4.83534e+08	6.09051e+08	2.9767e+08	236371231	2	5	6	6	5	6	5	4
XP_001392166.2	hypothetical protein ANI_1_50074 [Aspergillus niger CBS 513.88]		1.54024e+08	1.60178e+08	1.88047e+08	1.30381e+08	1.57678e+08	2.60674e+08	357616396		5	4	6	3	4	6	6
XP_001399536.1	[Pyruvate dehydrogenase [lipoamide]] kinase [Aspergillus niger CBS 513.88]	2.77103e+08	1.11619e+08	1.4744e+08	1.42198e+08	1.22315e+08	2.53593e+08	1.10578e+08	61667645	3	4	5	5	4	6	4	3
XP_001401041.2	hypothetical protein ANI_1_1404124 [Aspergillus niger CBS 513.88]	1.71435e+08	1.64436e+08	9.07146e+07	1.7865e+08	2.12447e+08	1.20348e+08	1.37985e+08	64512380	1	3	2	3	4	3	3	3
XP_001394412.1	hypothetical protein ANI_1_1932094 [Aspergillus niger CBS 513.88]	2.81632e+07	8.62906e+07	1.52973e+08	1.56441e+08	1.76078e+08	1.21663e+08	1.46923e+08	205777832	1	2	3	3	3	3	3	3
XP_001390271.1	ssDNA binding protein [Aspergillus niger CBS 513.88]		1.50883e+09	1.57496e+09	9.86375e+08	1.01143e+09	8.30143e+08	9.4474e+08	1153068447		4	4	4	4	4	4	4
XP_001392901.1	NADPH--cytochrome P450 reductase [Aspergillus niger CBS 513.88]	2.92816e+08	3.16134e+08	1.89659e+08	1.73493e+08	1.54838e+08	1.48441e+08	9.20175e+07	19872964	1	5	4	5	5	5	5	3
XP_001398939.1	galacturan 1,4-alpha-galacturonidase C [Aspergillus niger CBS 513.88]		2.60842e+07	3.86513e+07	1.61571e+06	1.26994e+07	1.09107e+07	1.87195e+08	243265573		2	2	1	1	2	7	8
XP_001395822.1	hypothetical protein ANI_1_926104 [Aspergillus niger CBS 513.88]	1.7868e+09	1.33174e+09	1.75796e+09	7.24338e+08	1.22591e+09	1.56702e+09	1.6357e+09	214342456	2	4	4	4	4	4	4	4
XP_001390667.2	hypothetical protein ANI_1_114044 [Aspergillus niger CBS 513.88]	5.53507e+07	4.3379e+08	3.78703e+08	3.05494e+08	2.27647e+08	1.60197e+08	1.23826e+08	65933911	4	7	6	7	7	5	5	6
XP_001396334.2	aryl-alcohol dehydrogenase [Aspergillus niger CBS 513.88]	5.38033e+08	1.01472e+09	2.88476e+08	5.49996e+08	4.21059e+08	2.2698e+08	1.19456e+08	7.24113e+07	2	4	4	5	5	4	3	4
XP_001392127.1	exportin-1 [Aspergillus niger CBS 513.88]	7.20255e+07	5.35792e+07	4.6711e+07	4.61434e+07	3.82973e+07	2.35057e+07	3.14972e+07		1	3	3	3	3	2	2
XP_001389637.1	catechol dioxygenase [Aspergillus niger CBS 513.88]	3.92655e+07	1.75701e+08	1.07687e+08	1.31711e+08	1.41765e+08	8.23165e+07	4.17253e+07	82020532	1	3	3	3	3	3	3	3
XP_001402525.4	NAD-dependent 15-hydroxyprostaglandin dehydrogenase [Aspergillus niger CBS 513.88]		1.07127e+08	1.59123e+08	1.91475e+08	1.4591e+08	1.18056e+08	2.60794e+07	3.04526e+07		3	3	3	3	3	2	3
XP_001396129.2	cupin domain protein [Aspergillus niger CBS 513.88]		2.77626e+09	3.1385e+09	2.38305e+09	2.03527e+09	1.54447e+09	1.19073e+09	81787458		4	4	4	4	4	4	3
XP_001400009.1	nucleoside-diphosphate-sugar epimerase [Aspergillus niger CBS 513.88]	1.03926e+07	3.23256e+08	2.09704e+08	1.67382e+08	6.16708e+07	3.92575e+07	3.13013e+06	1.93822e+07	1	4	4	3	3	3	1	3
XP_001400789.1	hypothetical protein ANI_1_1160124 [Aspergillus niger CBS 513.88]		2.70001e+08	5.06746e+08	8.37024e+08	6.81708e+08	8.53718e+08	1.16539e+09	1362240672		1	2	2	2	2	2	2
XP_001390338.2	alpha-actinin, sarcomeric (f-actin cross linking protein) [Aspergillus niger CBS 513.88]	1.19898e+07	1.13141e+08	7.33026e+07	6.80149e+07	7.36515e+07	2.09943e+07	2.66952e+07	8.34657e+07	2	5	5	4	4	2	4	5
XP_001390213.1	peptide-N4-(N-acetyl-beta-D-glucosaminyl) asparaginase amidase N [Aspergillus niger CBS 513.88]	1.30831e+07	4.12844e+07	1.02592e+07	2.32721e+07	8.72801e+06	6.28717e+07	4.02641e+08	750981936	1	2	1	2	1	4	5	5
XP_001391240.1	hypothetical protein ANI_1_190064 [Aspergillus niger CBS 513.88]		1.69843e+08	8.99727e+07	7.95758e+07	5.30518e+07	5.78296e+07	5.07239e+07	175533089		3	3	4	4	3	3	4
XP_001390016.1	oxalate decarboxylase oxdC [Aspergillus niger CBS 513.88]	1.14668e+08	1.08142e+08	1.19705e+07	2.32317e+07	1.52409e+07	1.97963e+07	2.33132e+07	2.15488e+08	2	2	1	2	3	2	2	5
XP_001391234.2	DNA damage-inducible protein 1 [Aspergillus niger CBS 513.88]	9.41621e+07	1.01639e+08	2.70164e+08	3.01942e+08	2.48083e+08	1.77032e+08	1.59449e+08	79559011	1	4	5	5	5	4	4	3
XP_001391730.1	cortical patch protein SUR7 [Aspergillus niger CBS 513.88]		4.86041e+07	2.41478e+07	9.67035e+06	5.2055e+06	9.99129e+06	3.32797e+07	2.11986e+08		1	1	1	1	1	1	2
XP_001392306.2	hypothetical protein ANI_1_288074 [Aspergillus niger CBS 513.88]		4.49804e+07	4.43475e+07	3.43155e+07	3.64722e+07	2.27893e+07	1.63967e+07	42816752		2	2	2	2	2	1	2
XP_001390961.1	NADH-ubiquinone oxidoreductase [Aspergillus niger CBS 513.88]	7.63898e+07	2.65084e+08	2.21168e+08	2.44173e+08	2.10831e+08	2.53453e+08	1.31258e+08	1.03588e+08	3	4	3	5	4	5	3	4
XP_001389867.1	hypothetical protein ANI_1_1998014 [Aspergillus niger CBS 513.88]	1.43476e+08	1.47647e+08	2.00664e+08	1.49683e+08	9.4865e+07	5.39767e+07	1.48761e+08	69349064	1	4	4	4	4	4	4	4
XP_001391889.2	hypothetical protein ANI_1_1002064, partial [Aspergillus niger CBS 513.88]	8.354e+07	1.2476e+08	1.0946e+08	9.64882e+07	7.67165e+07	4.76141e+07	3.09634e+07	1.98389e+07	1	4	4	4	4	4	3	3
XP_001398155.1	dolichyl-diphosphooligosaccharide--protein glycosyltransferase subunit STT3 [Aspergillus niger CBS 513.88]	1.36638e+08	1.72293e+08	1.05188e+08	6.02725e+07	8.74044e+07	2.88201e+07	8.18602e+07	3.23369e+07	3	5	5	4	5	3	4	2
XP_001390844.1	hypothetical protein ANI_1_4054 [Aspergillus niger CBS 513.88]	7.26234e+07	7.59873e+09	1.22443e+10	1.15493e+10	8.44841e+09	8.78111e+09	1.05492e+10	3.68305e+09	1	2	2	2	2	2	2	2
XP_001397699.2	dihydroneopterin aldolase domain protein [Aspergillus niger CBS 513.88]	3.65394e+07	4.04304e+07	6.31111e+07	9.29555e+07	4.97558e+07	4.28755e+07	7.39138e+07	275958502	3	3	3	5	3	4	5	6
XP_001390658.1	tubulin-specific chaperone Rbl2 [Aspergillus niger CBS 513.88]	5.294e+07	1.28194e+09	9.88622e+08	3.07133e+08	2.26526e+08	1.75523e+08	1.54103e+08	7.87818e+08	2	6	6	5	5	5	5	6
XP_001389150.1	anthranilate phosphoribosyltransferase [Aspergillus niger CBS 513.88]	2.98036e+07	1.2752e+07	1.56225e+07	6.26615e+07	4.43372e+07	7.57597e+07	6.00789e+07	88583864	1	1	1	3	2	3	3	3
XP_001400334.1	cystathionine beta-synthase (beta-thionase) [Aspergillus niger CBS 513.88]	2.83412e+08	4.1464e+08	4.95605e+08	5.13754e+08	4.90506e+08	4.69726e+08	3.95889e+08	1.86142e+08	4	5	6	6	6	6	5	5
XP_001402535.4	short chain dehydrogenase [Aspergillus niger CBS 513.88]	2.23364e+08	2.01862e+08	1.71966e+08	1.80344e+08	2.57871e+08	4.03764e+08	3.51666e+08	102080373	1	3	2	6	6	6	6	3
XP_001399628.1	endopolygalacturonase C [Aspergillus niger CBS 513.88]	2.48488e+07	7.02737e+08	3.88422e+08	8.30207e+07	8.8791e+07	2.8491e+07	5.14112e+07		1	5	5	2	4	1	3
XP_001396133.2	GNAT family acetyltransferase [Aspergillus niger CBS 513.88]	1.15861e+07	5.53779e+08	2.28814e+08	2.33257e+08	3.0263e+08	3.72639e+07	6.68246e+07	6.32587e+08	1	6	5	6	7	3	3	4
XP_001393119.1	fatty acid-binding protein [Aspergillus niger CBS 513.88]		3.10731e+08	4.22062e+08	4.45654e+08	3.61222e+08	2.88738e+08	1.31596e+08	90675764		2	2	2	2	2	2	2
XP_001399789.1	protein TIF31 [Aspergillus niger CBS 513.88]	1.08779e+08	1.72438e+08	6.6428e+07	5.0185e+07	7.37406e+07	3.48964e+07	3.50689e+07	4.13632e+07	4	6	5	6	7	5	5	5
XP_001399298.2	vesicular-fusion protein sec17 [Aspergillus niger CBS 513.88]		1.89559e+08	1.57585e+08	1.59074e+08	1.94591e+08	2.63817e+08	1.47278e+08	84457239		4	4	4	5	5	5	4
XP_001392058.2	hypothetical protein ANI_1_1256064 [Aspergillus niger CBS 513.88]	2.82825e+07	5.66135e+08	3.99445e+08	2.72602e+08	2.56063e+08	2.51876e+08	1.46859e+08	1.51404e+08	2	5	4	4	4	5	5	5
XP_001388900.1	transport protein SEC23 [Aspergillus niger CBS 513.88]	2.14501e+07	3.54604e+08	2.24717e+08	1.90667e+08	1.35992e+08	1.52719e+08	1.36719e+08	1.12678e+08	1	7	6	6	6	6	6	5
XP_001398459.2	inosine triphosphate pyrophosphatase [Aspergillus niger CBS 513.88]	4.0889e+08	2.69837e+08	2.31045e+08	3.6038e+08	4.15557e+08	4.28269e+08	1.95503e+08	3.37143e+07	4	4	4	5	5	5	5	5
XP_001400506.1	glutaminase GtaA [Aspergillus niger CBS 513.88]		1.59834e+07	1.25427e+07	2.10479e+07	4.83598e+07	7.55601e+07	1.73526e+08	375596560		2	2	2	1	2	2	2
XP_001400449.2	exo-beta-1,3-glucanase [Aspergillus niger CBS 513.88]	1.10686e+08	1.09046e+08	1.24822e+08	1.39858e+08	1.15391e+08	1.52252e+08	1.54055e+08	223128791	2	2	1	3	2	2	4	5
XP_001400325.2	4-nitrophenylphosphatase [Aspergillus niger CBS 513.88]	2.83467e+07	7.41046e+07	7.99675e+07	5.62536e+07	8.58879e+07	6.25155e+07	2.04047e+07	29768373	1	3	3	2	3	3	2	2
XP_001394870.1	60S ribosomal protein L26 [Aspergillus niger CBS 513.88]	7.3543e+08	1.50559e+09	1.18591e+09	8.95086e+08	7.82376e+08	4.18001e+08	4.72719e+08	903307974	5	8	8	8	8	7	7	8
XP_001392277.2	RNA-binding La domain protein [Aspergillus niger CBS 513.88]		1.66038e+08	8.70327e+07	1.12099e+08	9.79315e+07	1.12605e+08	4.83573e+07	19091760		4	3	2	2	2	2	1
XP_001395161.2	DNA-directed RNA polymerase II subunit RPB2 [Aspergillus niger CBS 513.88]	7.87153e+08	7.06587e+08	4.28624e+08	2.75936e+08	2.7024e+08	3.19348e+08	2.93956e+08	280986976	3	2	5	5	5	4	3	6
XP_001401496.1	MSP domain protein [Aspergillus niger CBS 513.88]		1.84528e+08	1.43668e+08	8.68565e+07	9.62001e+07	5.80503e+07	4.12895e+07	44927582		4	4	3	4	3	4	3
XP_001390216.1	FAD monooxygenase [Aspergillus niger CBS 513.88]	6.93192e+07	8.47081e+07	6.77876e+07	1.60834e+08	1.39357e+08	8.376e+07	3.9616e+07	12966511	3	6	5	7	7	7	5	1
XP_001402054.2	alpha-amylase A type-1/2 [Aspergillus niger CBS 513.88]		7.53001e+07	8.46981e+07	6.34035e+07	1.43334e+08	2.27415e+08	3.16332e+08	257192498		3	3	4	5	5	5	5
XP_001398139.1	PWWP domain protein [Aspergillus niger CBS 513.88]	3.34393e+07	2.39936e+08	1.79149e+08	9.06636e+07	8.61976e+07	5.3492e+07	2.95924e+07	116397653	1	4	3	2	3	2	2	4
XP_001398393.1	1-(5-phosphoribosyl)-5-[(5-phosphoribosylamino)methylideneamino] imidazole-4-carboxamide isomerase [Aspergillus niger CBS 513.88]	1.39309e+08	5.68243e+08	4.33874e+08	3.26169e+08	2.87957e+08	2.30939e+08	1.60887e+08	98112864	3	5	6	6	6	6	5	4
XP_001394995.2	proteasome regulatory particle subunit (RpnC) [Aspergillus niger CBS 513.88]		8.82558e+07	9.8536e+07	1.12718e+08	7.82403e+07	5.83483e+07	2.54256e+07	8.05636e+07		5	4	5	5	4	2	4
XP_001392335.1	aldo/keto reductase [Aspergillus niger CBS 513.88]	3.34877e+08	4.67563e+08	2.23141e+08	2.51471e+08	2.65014e+08	1.50124e+08	2.14943e+08	4.64565e+08	2	5	6	6	5	5	5	6
XP_001394475.1	acetyltransferase, GNAT family [Aspergillus niger CBS 513.88]		5.64068e+08	3.52997e+08	2.8085e+08	3.59933e+08	2.42453e+08	4.93544e+06	8.26453e+06		3	3	3	3	3	1	2
XP_001400965.1	ornithine carbamoyltransferase [Aspergillus niger CBS 513.88]		1.38737e+08	1.41682e+08	1.44468e+08	1.78734e+08	2.14442e+08	2.72323e+08	7.52851e+07		2	3	3	4	4	5	3
XP_001390807.1	restculine oxidase precursor [Aspergillus niger CBS 513.88]						9.99511e+06	1.09199e+08	115459420						1	2	2
XP_001401638.1	raffinose synthase protein Sip1 [Aspergillus niger CBS 513.88]		7.40331e+07	7.99397e+07	9.22591e+07	9.91881e+07	1.11758e+08	6.03056e+07	93683778		4	4	4	4	4	4	4
XP_001400282.1	hypothetical protein ANI_1_1604024 [Aspergillus niger CBS 513.88]	2.68696e+07	4.65574e+08	3.06168e+08	3.00449e+08	3.95183e+08	4.63585e+08	2.22997e+08	68548929	2	8	6	8	7	8	7	4
XP_001401615.1	GTP-binding protein ypt5 [Aspergillus niger CBS 513.88]	7.56856e+06	2.51194e+08	2.05626e+08	1.86952e+08	1.58783e+08	1.44287e+08	8.3731e+07	51689576	1	5	5	5	5	5	5	5
XP_001401961.1	vesicle transport v-snare protein [Aspergillus niger CBS 513.88]	4.15492e+07	6.59142e+08	6.52873e+08	6.30078e+08	4.20843e+08	4.76645e+08	2.41543e+08	1.39445e+08	1	4	5	4	4	4	3	3
XP_001395106.1	quinone oxidoreductase [Aspergillus niger CBS 513.88]		1.0274e+07	4.79579e+07	1.31142e+08	1.88013e+08	2.45822e+08	1.36281e+08	35651917		2	4	5	5	5	5	3
XP_001401983.2	sphinganine-1-phosphate aldolase BST1 [Aspergillus niger CBS 513.88]		2.82659e+07	3.32323e+07	5.08885e+07	5.14805e+07	3.46703e+07	3.36786e+07	21053470		2	2	4	4	3	3	1
XP_001401688.1	mannose-6-phosphate isomerase, class I [Aspergillus niger CBS 513.88]	4.73025e+07	2.50025e+06	3.13035e+07	1.98388e+07	2.87621e+07	3.25989e+07	5.30249e+07	215851974	1	1	3	2	2	2	5	5
XP_001392708.1	actin cytoskeleton-regulatory complex protein end3 [Aspergillus niger CBS 513.88]	1.95066e+07	4.10185e+07	8.77379e+07	3.2506e+07	4.30657e+07	6.27837e+07	5.28723e+07	2.23585e+07	1	2	4	2	2	2	2	3
XP_001401271.2	small nuclear ribonucleoprotein Sm D2 [Aspergillus niger CBS 513.88]	1.14634e+08	1.7912e+08	7.98537e+07	5.58052e+07	1.24801e+08	1.06981e+08	1.82329e+08	204110492	2	3	2	2	3	3	3	3
XP_001395545.1	prohibitin-2 [Aspergillus niger CBS 513.88]	5.48348e+08	3.44321e+08	3.02608e+08	2.72798e+08	3.91673e+08	3.25528e+08	3.42801e+08	148485193	3	6	6	6	6	6	6	5
XP_001399482.2	BAR domain protein [Aspergillus niger CBS 513.88]	3.50686e+09	8.89782e+08	5.22325e+08	5.81051e+08	5.11527e+08	5.01499e+08	3.18914e+08	95748559	2	5	5	5	4	5	4	4
YP_337885.1	cytochrome oxidase subunit 1, partial (mitochondrion) [Aspergillus niger]	6.86412e+07	2.2545e+08	1.78565e+08	2.1171e+08	1.83845e+08	2.55828e+08	1.88553e+08	188993804	2	4	5	5	5	5	5	5
XP_001389263.1	methylthioribulose-1-phosphate dehydratase [Aspergillus niger CBS 513.88]	9.11081e+08	5.42281e+08	4.62647e+08	3.24759e+08	2.84893e+08	2.98309e+08	2.00043e+08	146353190	2	4	4	4	4	4	4	4
XP_001400167.2	ATP-dependent RNA helicase FAL1 [Aspergillus niger CBS 513.88]	6.85299e+08	1.30688e+08	1.70847e+08	1.19574e+08	1.25155e+08	1.12448e+08	2.37201e+08	182839171	3	3	4	3	2	4	3	4
XP_001401600.2	hypothetical protein ANI_1_1646184 [Aspergillus niger CBS 513.88]	1.64283e+07	4.63371e+07	8.495e+07	8.25148e+07	7.66204e+07	6.93945e+07	6.52366e+07	74166867	1	2	2	3	3	3	3	3
XP_001400280.1	catechol dioxygenase [Aspergillus niger CBS 513.88]		5.30802e+08	2.2541e+08	6.97096e+07	1.28392e+08	3.04038e+06	4.04162e+06			3	3	3	3	1	1
XP_001393665.1	U6 snRNA-associated Sm-like protein LSm2 [Aspergillus niger CBS 513.88]	2.14168e+08	2.33841e+08	3.24222e+08	2.5496e+08	2.21684e+08	2.00865e+08	2.18448e+08	2.41878e+08	1	4	5	5	5	5	5	5
XP_001388832.1	small COPII coat GTPase SAR1 [Aspergillus niger CBS 513.88]	3.70622e+08	9.76374e+07	1.12282e+08	9.61711e+07	7.31103e+07	4.78199e+07	9.13488e+07	44510723	3	3	5	5	4	3	4	3
XP_001394148.1	amidohydrolase family protein [Aspergillus niger CBS 513.88]	2.84272e+09	1.7713e+09	1.34733e+09	8.27569e+08	8.23988e+08	1.00751e+09	9.66209e+08	1082937484	3	3	4	6	6	7	6	7
XP_001389247.2	hypothetical protein ANI_1_2796014 [Aspergillus niger CBS 513.88]		2.18378e+08	1.44685e+08	1.35244e+08	1.34459e+08	1.26501e+08	3.44757e+07			4	4	4	4	4	2
XP_001390314.2	amino-acid acetyltransferase [Aspergillus niger CBS 513.88]	1.19053e+08	1.08248e+08	1.00054e+08	1.9102e+08	2.63965e+08	2.41792e+08	1.95729e+08	136948328	5	4	3	7	7	7	7	7
XP_001389820.2	coatomer subunit delta [Aspergillus niger CBS 513.88]	2.54509e+08	1.78824e+08	2.48483e+08	2.11568e+08	2.54354e+08	1.44233e+08	1.16456e+08	111628626	4	5	4	5	4	4	5	4
XP_001393711.1	tryptophanyl-tRNA synthetase, cytoplasmic [Aspergillus niger CBS 513.88]	1.2276e+08	3.78839e+08	4.0955e+08	2.5255e+08	2.36623e+08	2.30617e+08	3.14424e+08	347559704	1	6	5	6	6	5	7	8
XP_001397556.1	tubulin-specific chaperone c [Aspergillus niger CBS 513.88]	2.66831e+07	1.49426e+08	2.30043e+08	1.93117e+08	2.0321e+08	2.51604e+08	2.94045e+08	357707893	2	3	4	4	4	3	4	4
XP_001399028.2	T-complex protein 1 subunit eta [Aspergillus niger CBS 513.88]	8.50019e+07	1.73691e+08	8.42463e+07	3.57871e+07	3.88409e+07	6.82829e+07	9.1831e+07	120359172	2	3	2	1	1	2	3	3
XP_001388833.2	serine/threonine-protein phosphatase PP1 [Aspergillus niger CBS 513.88]		5.08234e+07	2.323e+08	8.6454e+07	6.95483e+07	1.30294e+07	9.97835e+06	8.33749e+07		2	2	2	2	1	1	2
XP_001398185.1	triacylglycerol lipase [Aspergillus niger CBS 513.88]		1.73134e+07	1.91426e+07	2.63558e+07	1.44241e+08	2.26037e+08	8.03427e+08	505312128		1	2	2	3	3	4	4
XP_001397485.2	aldehyde reductase 1 [Aspergillus niger CBS 513.88]	1.12395e+08	6.20756e+07	6.89049e+07	7.35695e+07	9.36164e+07	7.26905e+07	1.44587e+07	25038671	2	2	3	3	3	3	2	2
XP_001397917.2	1,3-beta-glucanosyltransferase gel3 [Aspergillus niger CBS 513.88]	1.69358e+07	1.05997e+07	1.43232e+07	1.3282e+07	1.56511e+07	3.15036e+07	1.6365e+08	2.49246e+08	1	1	1	1	1	1	3	3
XP_001400274.1	polymerase (RNA) II (DNA directed) polypeptide D [Aspergillus niger CBS 513.88]	1.02338e+07	3.02959e+07	4.81485e+07	4.45041e+07	4.68504e+07	3.7935e+07	2.8647e+07	3.63606e+07	1	2	3	3	3	3	2	3
XP_001389482.1	GPI anchored dioxygenase [Aspergillus niger CBS 513.88]	3.4801e+07	1.26637e+07	4.56715e+07	3.42635e+07	3.47842e+07	6.47326e+07	1.33581e+08	213512792	1	1	1	1	1	1	1	1
XP_001397612.1	prefoldin subunit 6 [Aspergillus niger CBS 513.88]	1.61316e+07	2.13198e+08	2.19824e+08	1.54496e+08	8.79106e+07	8.01653e+07	6.17052e+07	6.3357e+07	1	5	5	5	5	5	5	5
XP_001393100.1	hypothetical protein ANI_1_2396074 [Aspergillus niger CBS 513.88]	3.24495e+07	1.79607e+08	5.20175e+08	5.93804e+08	6.61904e+08	5.7058e+08	3.80496e+08	121733461	2	4	6	6	6	6	6	5
XP_001396246.1	40S ribosomal protein S28 [Aspergillus niger CBS 513.88]	8.68559e+07	5.91033e+08	4.95127e+08	3.51573e+08	2.27232e+08	1.97592e+08	1.27375e+08	324724580	3	4	4	4	4	4	3	3
XP_001395125.2	cell cycle control protein cwf17 [Aspergillus niger CBS 513.88]	2.77564e+07	7.19673e+07	5.27757e+07	5.37746e+07	3.52911e+07	8.25981e+07	3.86655e+07	112131852	1	2	3	3	3	3	2	5
XP_001394606.1	alcohol dehydrogenase [Aspergillus niger CBS 513.88]	7.18506e+07	4.82011e+07	1.83918e+08	2.03858e+07	1.30355e+08	8.83944e+06	1.80202e+08	1180627104	2	2	2	3	2	2	4	5
XP_001391539.2	hypothetical protein ANI_1_562064 [Aspergillus niger CBS 513.88]	4.93387e+08	2.30161e+09	1.76955e+09	3.42654e+09	3.03859e+09	1.98682e+09	1.87406e+09	389457904	2	4	4	5	4	4	5	4
XP_001394431.2	KH domain containing protein [Aspergillus niger CBS 513.88]	1.15641e+08	1.96197e+08	1.47979e+08	1.46244e+08	1.14087e+08	8.56921e+07	5.81731e+07	3.47971e+07	2	5	5	5	5	5	4	3
XP_001388776.1	60S ribosomal protein L15 [Aspergillus niger CBS 513.88]	1.97451e+09	4.44609e+08	3.27677e+08	1.86789e+08	2.11449e+08	1.11268e+08	2.52431e+08	552788076	1	2	2	2	3	2	2	4
XP_001393803.1	NAP family protein [Aspergillus niger CBS 513.88]	2.43721e+07	2.01482e+08	1.1329e+08	4.98861e+07	2.2471e+07	3.16542e+07	3.36247e+06	110896065	1	3	2	2	1	1	1	3
XP_001394967.1	eukaryotic translation initiation factor eIF-1 [Aspergillus niger CBS 513.88]	1.11804e+08	4.02054e+08	3.14505e+08	2.60896e+08	1.9439e+08	1.68763e+08	1.17124e+08	147287494	1	5	5	5	5	4	4	5
XP_001390670.2	NADP-dependent malic enzyme MaeA [Aspergillus niger CBS 513.88]	4.0955e+07	1.04624e+08	1.42337e+08	9.57545e+07	1.00039e+08	2.35866e+08	1.89847e+08	1.88584e+08	2	3	5	5	4	7	7	7
XP_001400900.1	hexose carrier protein [Aspergillus niger CBS 513.88]	1.23793e+08	9.89187e+08	8.55171e+08	1.08203e+09	8.60097e+08	8.60979e+08	4.6489e+08	4.13938e+06	2	5	5	5	4	5	5	1
XP_001393650.1	glyoxalase family protein [Aspergillus niger CBS 513.88]	1.22123e+07	1.32612e+08	1.52332e+08	1.36978e+08	1.98362e+08	1.38177e+08	8.57269e+07	171150336	1	1	1	1	1	1	1	1
XP_001393840.1	histone acetyltransferase type B subunit 2 [Aspergillus niger CBS 513.88]	3.37759e+08	6.98223e+07	9.97357e+07	1.64165e+08	1.21773e+08	1.52862e+08	1.54886e+08	261656700	2	2	2	7	5	6	7	7
XP_001394946.2	hypothetical protein ANI_1_1276094 [Aspergillus niger CBS 513.88]	1.80419e+07	4.85701e+08	2.86288e+08	1.40782e+08	1.08585e+08	9.29756e+07	7.63469e+07	47111942	1	2	2	2	2	2	2	2
XP_001397743.1	esterase [Aspergillus niger CBS 513.88]	9.11373e+07	1.92023e+08	1.80072e+08	2.19337e+08	2.16684e+08	2.25502e+08	1.47201e+08	47982240	2	2	3	4	4	4	4	4
XP_001388766.1	xyloglucan-specific endo-beta-1,4-glucanase A [Aspergillus niger CBS 513.88]		4.98453e+08	8.58883e+08	3.47427e+08	2.23252e+08	2.75623e+08	2.64601e+08	65405622		1	1	1	1	1	1	1
XP_001399812.1	histone chaperone asf1 [Aspergillus niger CBS 513.88]	3.55707e+07	2.89698e+08	2.60659e+08	2.23651e+08	1.99276e+08	1.75571e+08	1.5371e+07	47005356	1	3	4	4	3	3	1	2
XP_001398468.2	uracil phosphoribosyltransferase [Aspergillus niger CBS 513.88]	1.26834e+08	5.04268e+07	5.51543e+07	5.93346e+07	6.87931e+07	6.0549e+07	1.3951e+07	108262585	2	2	4	3	3	4	2	4
XP_001394904.2	sorting nexin-3 [Aspergillus niger CBS 513.88]	2.67913e+08	1.58674e+08	1.84685e+08	1.47248e+08	1.47425e+08	1.42923e+08	5.35876e+07	1.61506e+07	2	4	4	4	4	4	3	2
XP_001389091.1	FK506-binding protein 2 [Aspergillus niger CBS 513.88]	1.71591e+08	2.53812e+08	2.80924e+08	2.67539e+08	2.45493e+08	2.36722e+08	1.99311e+08	131837479	1	4	4	4	4	4	4	4
XP_001396085.1	feruloyl esterase B-1 [Aspergillus niger CBS 513.88]	1.3384e+08	4.58784e+07	1.00436e+08	8.35986e+06	1.2558e+08	1.12867e+07	1.78492e+08	156731842	2	1	1	1	2	1	4	4
XP_001394218.1	maleylacetoacetate isomerase [Aspergillus niger CBS 513.88]	2.69003e+07	1.98895e+07	4.63561e+07	3.12528e+08	6.76646e+08	1.03776e+09	1.2069e+09	6.50473e+08	1	1	3	4	5	5	5	5
XP_001393337.1	feruloyl esterase A [Aspergillus niger CBS 513.88]	2.04125e+07	3.44921e+06	4.04049e+07	1.06261e+08	1.42668e+07	2.13112e+08	5.73313e+08	490149688	1	1	2	2	1	2	2	2
XP_001392515.1	inosine-uridine preferring nucleoside hydrolase [Aspergillus niger CBS 513.88]	6.14085e+07	8.2618e+07	2.25049e+08	3.57837e+08	3.37068e+08	1.87123e+08	8.20924e+07	59354404	4	4	5	5	5	5	6	4
XP_001393875.2	hypA-like protein [Aspergillus niger CBS 513.88]	1.44046e+08	2.02705e+07	4.36184e+07	3.45712e+07	1.41299e+08	1.83411e+08	3.40746e+08	741147341	2	1	3	3	5	6	6	6
XP_001400516.1	60S ribosomal protein L21 [Aspergillus niger CBS 513.88]	1.49653e+08	1.10811e+09	8.03072e+08	8.69176e+08	7.26194e+08	4.16411e+08	5.40653e+08	933849051	3	4	5	5	5	5	5	5
XP_001399792.2	glutathione S-transferase [Aspergillus niger CBS 513.88]	5.27035e+08	2.18269e+08	1.97228e+08	2.41616e+08	2.23643e+08	2.32188e+08	2.82206e+08	325216747	1	4	3	4	4	4	4	4
XP_001398973.2	HNRNP arginine N-methyltransferase [Aspergillus niger CBS 513.88]	5.0477e+08	1.11493e+09	4.35465e+08	5.61077e+08	3.30486e+08	3.23215e+08	2.41899e+08	8.43463e+07	4	7	7	7	7	5	4	4
XP_001401959.1	ruvB-like helicase 1 [Aspergillus niger CBS 513.88]	5.37567e+07	2.47011e+07	4.87413e+07	1.77056e+08	6.7258e+07	1.38072e+07	2.60583e+07	146269215	1	3	4	5	4	2	3	5
XP_001401369.1	NADH-ubiquinone oxidoreductase subunit [Aspergillus niger CBS 513.88]		1.31403e+08	1.27677e+08	1.94586e+08	1.81328e+08	2.13362e+08	1.29064e+08	1.13276e+08		4	3	6	6	7	5	5
XP_001402488.2	hypothetical protein ANI_1_242174 [Aspergillus niger CBS 513.88]	2.96948e+07	3.51722e+08	3.74039e+08	2.52451e+08	2.30028e+08	3.4602e+08	3.31342e+08		1	3	3	3	3	3	3
XP_001389880.1	xaa-pro dipeptidase [Aspergillus niger CBS 513.88]		1.47156e+08	1.3532e+08	1.17231e+08	1.61984e+08	2.65934e+08	8.13532e+07	2.82026e+07		4	4	3	4	5	4	2
XP_001388550.2	FAD dependent oxidoreductase superfamily [Aspergillus niger CBS 513.88]		1.82166e+08	1.98762e+08	3.08768e+08	3.75174e+08	4.1334e+08	3.12739e+08	10428511		4	4	5	5	5	5	1
XP_001396824.1	peroxisomal 2,4-dienoyl-CoA reductase SPS19 [Aspergillus niger CBS 513.88]	2.04988e+07	3.99759e+07	4.72129e+07	1.47715e+08	1.97882e+08	2.46908e+08	1.66667e+08	63685007	1	2	3	5	5	5	5	3
XP_001391382.1	transformer-SR ribonucleoprotein [Aspergillus niger CBS 513.88]	2.97732e+08	5.08879e+08	4.76917e+08	2.72073e+08	2.34718e+08	1.2678e+08	1.06029e+08	371790915	3	4	5	4	5	4	3	5
XP_001392170.1	poly(A)+ RNA export protein [Aspergillus niger CBS 513.88]	1.72719e+08	1.04147e+08	9.52504e+07	1.55123e+08	1.50548e+08	1.48028e+08	7.21188e+07	184334626	1	5	5	5	5	5	4	4
XP_001395778.2	hypothetical protein ANI_1_2080104 [Aspergillus niger CBS 513.88]	1.02409e+08	1.12448e+08	9.18754e+07	9.22544e+07	1.18765e+08	1.79007e+08	2.24295e+08	1.38542e+08	2	2	1	3	4	4	4	5
XP_001392014.2	nuclear movement protein nudC [Aspergillus niger CBS 513.88]	2.44087e+08	4.72883e+08	4.02925e+08	2.2715e+08	1.65219e+08	1.65675e+08	1.00404e+08	126072810	1	5	5	5	5	5	4	5
XP_001399780.1	phosphoketolase [Aspergillus niger CBS 513.88]	1.40722e+07	3.25254e+08	3.64808e+08	3.51286e+08	3.78332e+08	4.06131e+08	2.9587e+08	342572176	1	3	4	3	2	2	3	6
XP_001399530.1	transcriptional corepressor Cyc8 [Aspergillus niger CBS 513.88]	5.14532e+07	1.62824e+08	1.16257e+08	1.2392e+08	1.05673e+08	8.25121e+07	6.3283e+07	76086775	2	6	6	6	5	5	5	5
XP_001399313.2	cytochrome c oxidase subunit 6B [Aspergillus niger CBS 513.88]		4.52905e+08	6.20573e+08	4.12783e+08	2.69704e+08	2.30316e+08	3.12263e+08	7.25905e+08		5	5	4	5	3	5	5
XP_001399394.2	ATP-dependent RNA helicase dbp2 [Aspergillus niger CBS 513.88]	1.23071e+08	8.86408e+07	8.79012e+07	8.26674e+07	7.23673e+07	2.4027e+07	6.32526e+07		1	3	2	3	2	2	2
XP_001397622.1	t-complex protein 1 subunit zeta [Aspergillus niger CBS 513.88]	2.54812e+08	2.15337e+08	1.17452e+08	9.60829e+07	8.59095e+07	9.73765e+07	7.15253e+07	240004264	3	7	5	5	4	5	4	7
XP_001389004.1	alpha/beta fold family hydrolase [Aspergillus niger CBS 513.88]	3.4463e+08	2.29319e+08	3.22304e+08	2.36384e+08	2.39151e+08	1.59905e+08	1.81093e+08	9.75554e+07	3	6	7	7	7	7	5	4
XP_001389453.2	beta-galactosidase B [Aspergillus niger CBS 513.88]		5.28651e+06	3.18611e+07	2.81213e+07	2.08591e+07	6.39973e+07	3.20567e+08	5.63394e+08		1	2	3	2	4	5	5
XP_001399722.1	serine/threonine-protein kinase gad8 [Aspergillus niger CBS 513.88]	3.63488e+07	8.36018e+07	9.05149e+07	9.27244e+07	8.57988e+07	7.13822e+07	2.75813e+07	3095305	2	4	5	5	5	5	2	1
XP_001391498.2	transcription factor RfeG [Aspergillus niger CBS 513.88]	3.60047e+07	4.55665e+08	8.76541e+08	8.085e+08	6.30269e+08	5.50021e+08	3.11394e+08	44989968	2	5	5	5	4	5	5	1
XP_001392232.1	dynein light chain (Tctex1) [Aspergillus niger CBS 513.88]		1.90906e+08	1.28897e+08	1.2627e+08	9.58701e+07	8.02709e+07	7.91025e+07	98806644		5	5	5	4	3	1	3
XP_001393053.1	antigenic cell wall galactomannoprotein [Aspergillus niger CBS 513.88]		3.48307e+08	2.06063e+08	2.00012e+08	1.84262e+08	2.69187e+08	2.53576e+08	126892248		2	3	3	3	3	3	2
XP_001390246.2	hypothetical protein ANI_1_430034 [Aspergillus niger CBS 513.88]	1.8503e+07	7.14549e+08	4.81676e+08	4.0023e+08	3.38956e+08	2.35934e+08	2.72362e+07	26730727	1	4	4	4	4	4	2	2
XP_001391379.1	40S ribosomal protein S13 [Aspergillus niger CBS 513.88]	1.27485e+09	2.2416e+09	1.72471e+09	1.22454e+09	9.85519e+08	6.11691e+08	7.6124e+08	1014751116	4	6	6	6	6	6	6	6
XP_001400523.1	ubiquitin hydrolase L3 [Aspergillus niger CBS 513.88]	4.32954e+08	2.94856e+08	3.0601e+08	1.46947e+08	8.60035e+08	1.69553e+08	4.26253e+07	3.56556e+07	4	4	5	5	6	5	2	4
XP_001402292.2	GDSL-like lipase/acylhydrolase [Aspergillus niger CBS 513.88]		4.89536e+06	4.09421e+07	1.89415e+08	1.51559e+08	4.98344e+08	1.2915e+09	1296354188		1	2	3	3	3	3	3
XP_001398706.2	V-type proton ATPase subunit D [Aspergillus niger CBS 513.88]	1.16172e+07	1.07644e+08	1.16246e+08	1.42797e+08	3.48562e+08	3.76774e+08	2.12112e+08	108143916	1	2	3	3	4	4	4	4
XP_001400227.2	hypothetical protein ANI_1_1532024 [Aspergillus niger CBS 513.88]	3.08195e+08	1.82767e+08	1.70091e+08	1.44161e+08	1.85962e+08	1.08513e+08	3.22397e+08	430330466	2	4	4	5	6	4	5	6
XP_001396169.2	actin cytoskeleton-regulatory complex protein pan1 [Aspergillus niger CBS 513.88]	5.30992e+08	2.75406e+08	2.76077e+08	2.47929e+08	1.33408e+08	1.2291e+08	1.47395e+08	60835040	2	6	6	6	4	4	3	3
XP_001391209.1	alcohol dehydrogenase [Aspergillus niger CBS 513.88]		2.0823e+08	2.51538e+08	1.27936e+08	1.34696e+08	8.25145e+07	3.23259e+07	34932537		4	5	4	5	4	1	2
XP_001397147.2	mitotic spindle checkpoint protein (Mad2B) [Aspergillus niger CBS 513.88]		2.26893e+08	1.63628e+08	1.69578e+08	1.64766e+08	9.33192e+07	1.07045e+08	145371648		2	2	2	2	1	2	1
XP_001400360.2	eukaryotic translation initiation factor 2 subunit beta [Aspergillus niger CBS 513.88]		3.92403e+08	1.02176e+08	8.1933e+07	7.19713e+07	6.60739e+07	5.27973e+07	136810799		4	3	3	3	3	3	4
XP_001394426.1	class E vacuolar protein-sorting machinery protein hse1 [Aspergillus niger CBS 513.88]	1.0467e+09	4.73957e+08	4.47774e+08	3.18686e+08	3.40102e+08	3.03158e+08	2.28375e+08	144241315	2	7	7	6	6	6	5	5
XP_001401155.1	Hsp90 binding co-chaperone (Sba1) [Aspergillus niger CBS 513.88]		8.51421e+08	7.93379e+08	1.08925e+09	1.06152e+09	9.44375e+08	6.34607e+08	667836852		4	4	4	4	4	4	4
XP_001396120.2	GPI anchored dioxygenase [Aspergillus niger CBS 513.88]	2.69057e+07	1.67241e+08	2.22977e+08	4.58923e+08	4.93564e+08	6.49052e+08	6.68095e+08	419057404	1	1	2	2	2	2	2	2
XP_001392033.2	glutathione S-transferase [Aspergillus niger CBS 513.88]	3.48713e+07	3.02624e+08	4.77106e+08	4.62682e+08	3.53891e+08	3.23623e+08	2.9541e+08	446002112	1	4	4	4	4	4	4	4
XP_001397139.1	hypothetical protein ANI_1_1660134 [Aspergillus niger CBS 513.88]							9.00707e+07	729998338							2	2
XP_001392685.1	hypothetical protein ANI_1_808074 [Aspergillus niger CBS 513.88]		6.71805e+07	1.04394e+08	1.14879e+09	9.56782e+07	5.92162e+07	1.19496e+07	1.52358e+07		2	2	4	2	2	2	1
XP_001389639.1	U6 snRNA-associated Sm-like protein LSm7 [Aspergillus niger CBS 513.88]	8.39546e+06	2.36781e+08	3.22098e+08	1.97923e+08	2.21049e+08	1.91709e+08	1.92379e+08	199359254	1	4	4	4	4	4	4	4
XP_001394255.2	2-oxoglutarate/malate carrier protein [Aspergillus niger CBS 513.88]	2.33753e+08	3.43915e+08	3.39081e+08	3.18067e+08	2.47978e+08	9.32974e+07	7.17803e+07	37419025	1	6	8	8	7	5	4	3
XP_001400803.2	beta-glucosidase M [Aspergillus niger CBS 513.88]	3.57466e+08	1.44491e+08	1.87284e+08	1.62737e+08	1.54749e+08	2.12566e+08	3.99085e+08	291999070	1	3	2	2	3	2	4	4
XP_001389283.1	citrate lyase beta subunit [Aspergillus niger CBS 513.88]	3.39162e+07	4.70337e+07	9.77989e+07	1.07624e+08	1.11204e+08	9.14588e+07	2.88679e+07	2.43272e+07	1	2	3	3	3	3	2	2
XP_001397549.1	aldo/keto reductase [Aspergillus niger CBS 513.88]		2.52364e+08	7.89296e+08	5.47692e+08	5.56885e+08	3.41428e+08	1.38195e+08	9.7098e+07		4	6	6	6	6	4	4
XP_001391968.2	cellulose-binding GDSL lipase/acylhydrolase [Aspergillus niger CBS 513.88]	2.08821e+07	4.96009e+07	5.08092e+07	7.21068e+07	6.16974e+07	1.89521e+08	6.97264e+08	783150624	1	2	2	2	1	3	5	5
XP_001391291.1	2,3-dihydroxybenzoic acid decarboxylase [Aspergillus niger CBS 513.88]		2.71118e+07	6.55377e+07	8.61863e+07	1.05377e+08	1.1029e+08	1.05435e+08	110151040		1	1	1	1	1	1	1
XP_001398204.2	glucosamine-6-phosphate isomerase [Aspergillus niger CBS 513.88]				1.47676e+07	2.17364e+07	3.70448e+07	4.38937e+07	43331188				1	2	2	2	2
XP_001389518.1	glycosidase crf1 [Aspergillus niger CBS 513.88]		1.3873e+08	4.78265e+08	6.41482e+08	7.79511e+08	1.3321e+09	1.74636e+09	247377332		2	3	3	3	3	3	3
XP_001399034.1	importin beta-3 subunit [Aspergillus niger CBS 513.88]	2.9297e+08	4.98432e+08	2.62388e+08	2.0927e+08	1.7515e+08	1.42164e+08	1.04857e+08	6.02604e+07	4	7	6	7	6	5	5	5
XP_001399456.1	pathogenesis associated protein Pep2 [Aspergillus niger CBS 513.88]	1.63626e+07	5.73088e+08	4.73713e+08	2.73621e+08	4.08423e+08	9.22686e+07	4.02564e+07	1.29674e+08	1	5	6	5	6	4	3	5
XP_001388596.2	quercetin 2,3-dioxygenase [Aspergillus niger CBS 513.88]		2.54381e+07	5.37131e+06	2.05317e+07	4.44753e+07	3.47098e+07	1.35031e+08	266321944		1	1	2	3	2	4	4
XP_001392778.2	hypothetical protein ANI_1_938074 [Aspergillus niger CBS 513.88]	8.91329e+07	5.08447e+07	1.79733e+07	3.10691e+07	2.64539e+07	2.57873e+07	4.04363e+08	2980377620	2	3	1	2	1	1	3	3
XP_001400912.1	aldehyde dehydrogenase [Aspergillus niger CBS 513.88]	4.88955e+07	7.7111e+06	1.65611e+08	1.65438e+08	1.54233e+08	9.99599e+07	8.861e+06	50363446	2	2	5	4	5	5	2	2
XP_001401580.2	60S ribosomal protein L11 [Aspergillus niger CBS 513.88]	2.89024e+08	1.53417e+09	1.23763e+09	1.02698e+09	7.71581e+08	6.4207e+08	5.30326e+08	661194004	2	4	4	4	4	4	3	4
XP_001401528.1	acetolactate synthase small subunit [Aspergillus niger CBS 513.88]	1.24104e+08	3.26547e+08	2.06547e+08	5.68068e+08	5.30339e+08	1.2036e+08	2.18107e+08	180627168	1	5	5	5	5	3	4	5
XP_001389723.1	molecular chaperone [Aspergillus niger CBS 513.88]		1.19952e+07	1.01278e+07	5.58988e+07	5.76874e+07	7.23634e+07	7.15704e+07	38302293		2	2	3	3	3	3	3
XP_001401149.2	cysteinyl-tRNA synthetase [Aspergillus niger CBS 513.88]	5.10534e+07	3.4025e+08	1.19682e+08	7.20743e+07	3.7665e+07	1.76382e+08	2.48738e+08	35327517	2	6	5	5	4	5	5	5
XP_001399741.1	40S ribosomal protein S16 [Aspergillus niger CBS 513.88]	1.79873e+08	2.92324e+09	1.7655e+09	1.41612e+09	1.33042e+09	9.56944e+08	9.57439e+08	1.12776e+09	3	6	6	5	5	5	6	6
XP_001391790.1	alcohol dehydrogenase [Aspergillus niger CBS 513.88]	2.42998e+09	4.12617e+08	2.65128e+08	1.21156e+08	1.28696e+08	2.25866e+08	5.84472e+08	606871008	2	4	3	4	3	3	3	4
XP_001400862.1	U2 small nuclear ribonucleoprotein A' [Aspergillus niger CBS 513.88]	1.03468e+07	1.95996e+07	1.56519e+07	1.37082e+07	1.08495e+07	2.00886e+07	4.54064e+06	50864831	1	3	2	2	2	3	1	3
XP_001390506.1	pectinesterase [Aspergillus niger CBS 513.88]		2.63856e+08	2.26099e+08	1.60454e+08	1.50727e+08	1.93732e+08	4.475e+08	263054566		4	4	4	4	4	4	4
XP_001393621.2	hypothetical protein ANI_1_1280084 [Aspergillus niger CBS 513.88]	7.37093e+07	1.48203e+08	1.97825e+08	1.97885e+08	2.16701e+08	1.83225e+08	9.68771e+07	80987630	1	2	4	4	4	4	3	3
XP_001390194.1	thioredoxin [Aspergillus niger CBS 513.88]	6.32557e+07	2.24164e+09	1.83653e+09	9.66347e+08	8.31411e+08	9.14073e+08	8.92695e+08	5.06973e+08	2	8	8	6	7	8	8	8
XP_001397885.1	hypothetical protein ANI_1_792144 [Aspergillus niger CBS 513.88]	2.13385e+07	1.33604e+08	5.45915e+08	4.66603e+08	5.1731e+08	4.64306e+08	1.45984e+08	1.55369e+07	1	3	5	5	5	5	5	2
XP_001398340.2	NADH-ubiquinone oxidoreductase subunit B17.2 [Aspergillus niger CBS 513.88]	5.23485e+07	2.38219e+08	2.81387e+08	3.88531e+08	3.18449e+08	2.64214e+08	1.97229e+08	89786600	1	5	5	5	5	5	5	4
XP_001400943.1	profilin [Aspergillus niger CBS 513.88]	5.29105e+06	2.6747e+08	3.17888e+08	3.95958e+08	3.22812e+08	3.27135e+08	2.06313e+08	180730307	1	2	4	4	4	4	4	4
XP_001390707.1	mannan endo-1,4-beta-mannosidase F [Aspergillus niger CBS 513.88]			6.58525e+07	2.77916e+08	2.27253e+08	4.86326e+08	1.8435e+09	3151650266			1	2	2	2	2	2
XP_001393667.1	benzoate 4-monooxygenase [Aspergillus niger CBS 513.88]	3.80777e+07	5.86224e+07	5.83794e+07	4.8509e+07	3.05977e+07	1.14023e+07			1	2	2	2	2	2
XP_001400522.1	mRNA decapping hydrolase [Aspergillus niger CBS 513.88]	9.9404e+08	4.29909e+08	4.40537e+08	2.65566e+08	1.12774e+08	5.80788e+07	5.70273e+07	16220512	4	5	5	5	4	2	2	2
XP_001394898.2	ATP synthase subunit f [Aspergillus niger CBS 513.88]		6.00578e+08	6.88683e+08	7.29236e+08	7.15332e+08	5.63131e+08	4.66907e+08	195714089		3	3	3	3	3	3	3
XP_001397811.2	hypothetical protein ANI_1_1760144 [Aspergillus niger CBS 513.88]								643863136								2
XP_001400109.2	NAD(P) transhydrogenase [Aspergillus niger CBS 513.88]		6.55858e+06	4.82327e+07	1.14433e+08	6.12017e+07	7.4107e+07	2.1194e+07	18762892		1	3	4	3	3	3	1
XP_001391474.2	ATP-dependent bile acid permease [Aspergillus niger CBS 513.88]	9.28774e+07	1.72678e+08	1.03538e+08	1.25554e+08	1.07054e+08	9.20281e+07	8.93951e+07	6789750	1	5	4	6	6	6	6	2
XP_001398917.1	Rho GDP-dissociation inhibitor [Aspergillus niger CBS 513.88]	1.87372e+07	1.1673e+08	2.31202e+08	2.51547e+08	1.47595e+08	5.6118e+07	3.69477e+07	13176199	1	2	2	2	2	2	2	1
XP_001389769.1	hypothetical protein ANI_1_3276014 [Aspergillus niger CBS 513.88]		4.70665e+08	3.654e+08	2.53536e+08	1.30598e+08	6.50185e+07	3.35638e+07	63197404		3	3	3	3	2	2	3
XP_001396767.2	short-chain dehydrogenase/reductase [Aspergillus niger CBS 513.88]		4.13403e+07	1.29704e+07	3.22351e+07	4.27198e+07	4.80233e+07	1.27464e+07	1.5635e+07		2	1	2	3	3	1	2
XP_003188869.1	hypothetical protein ANI_1_1952104 [Aspergillus niger CBS 513.88]	1.33314e+07	2.08703e+08	5.3816e+07	2.67381e+07	2.27288e+07	1.63245e+07	2.92225e+07	1.35469e+07	1	3	3	3	3	2	2	2
XP_001391435.2	isoflavone reductase family protein, partial [Aspergillus niger CBS 513.88]		1.41811e+08	1.84515e+08	1.98255e+08	2.37861e+08	3.07768e+08	2.25316e+08	240437736		2	2	2	2	2	2	2
XP_001392222.1	polyadenylate-binding protein 2 [Aspergillus niger CBS 513.88]	3.1474e+07	6.51781e+07	6.01492e+07	4.14083e+07	4.25255e+07	1.4742e+07	1.1199e+07	140868248	2	3	4	4	4	2	1	5
XP_001393530.2	rhamnogalacturonan acetylesterase [Aspergillus niger CBS 513.88]								29311903								1
XP_001388954.2	F-actin-capping protein subunit beta [Aspergillus niger CBS 513.88]		1.56703e+08	1.28553e+08	2.15405e+08	2.06063e+08	1.71581e+08	2.94795e+08	212380324		3	3	4	4	4	5	4
YP_337888.1	cytochrome oxidase subunit 2 (mitochondrion) [Aspergillus niger]		5.2796e+08	6.2834e+08	7.78171e+08	7.9343e+08	6.09324e+08	4.40961e+08	2.70808e+08		4	4	4	4	3	3	3
XP_001396775.1	acetylornithine aminotransferase [Aspergillus niger CBS 513.88]	1.02775e+08	3.7509e+07	6.4164e+07	8.28752e+07	9.74012e+07	5.61499e+07	7.02531e+07	116649455	2	2	5	4	4	4	4	5
XP_001393705.1	2-hydroxyacid dehydrogenase UNK4.10 [Aspergillus niger CBS 513.88]	4.82757e+07	8.74112e+07	8.65648e+07	3.47252e+07	3.95866e+07	3.89905e+07	9.5284e+06		1	2	2	1	1	2	1
XP_001401166.1	oxidoreductase, short chain dehydrogenase/reductase family [Aspergillus niger CBS 513.88]	2.19066e+09	8.05566e+07	2.74991e+07	4.91222e+07	1.81821e+06	2.09646e+07	5.94053e+07	230505141	2	3	1	1	1	2	4	5
XP_001398876.1	40S ribosomal protein S19 [Aspergillus niger CBS 513.88]	9.66736e+07	8.90703e+08	4.4551e+08	4.61948e+08	3.96772e+08	2.63782e+08	2.89513e+08	709130596	1	3	3	3	3	3	3	3
XP_001401729.1	phospho-2-dehydro-3-deoxyheptonate aldolase [Aspergillus niger CBS 513.88]	2.91066e+08	1.00898e+08	1.39309e+08	1.57213e+08	2.00008e+08	2.11124e+08	1.95285e+08	126845060	2	2	4	4	4	4	4	4
XP_001390239.2	hypothetical protein ANI_1_418034 [Aspergillus niger CBS 513.88]	1.73024e+07	1.42426e+08	1.53773e+08	1.8048e+08	1.7198e+08	9.84529e+07	8.99926e+07	22050763	2	3	4	4	4	4	4	2
XP_001392298.1	eukaryotic translation initiation factor 3 subunit H [Aspergillus niger CBS 513.88]	9.30979e+07	1.55167e+08	1.54066e+08	1.09904e+08	9.35358e+07	8.52799e+07	7.78992e+07	241849588	3	4	5	4	4	4	4	5
XP_001388668.1	glial maturation factor [Aspergillus niger CBS 513.88]	4.60685e+07	4.37794e+08	4.3758e+08	4.24478e+08	3.58788e+08	2.27578e+08	1.04283e+08	127059970	2	5	4	5	5	4	5	5
XP_001396413.2	class II aldolase/adducin domain protein [Aspergillus niger CBS 513.88]	5.45178e+07	2.01448e+08	2.57217e+08	1.82499e+08	1.60527e+08	1.33619e+08	1.4359e+08	53878308	1	1	1	1	1	1	1	1
XP_001390508.1	trihydroxytoluene oxygenase [Aspergillus niger CBS 513.88]		5.6069e+07	7.27207e+07	1.22432e+08	1.17456e+08	5.74404e+07	2.28313e+07	1.90603e+07		4	4	5	5	4	4	2
XP_001401153.1	RNA binding domain protein [Aspergillus niger CBS 513.88]		9.57432e+07	3.47692e+07	3.63191e+07	3.30056e+07	3.12653e+07	7.64997e+06	78597827		3	2	2	2	2	1	3
XP_001389576.1	1,4-beta-D-glucan cellobiohydrolase B [Aspergillus niger CBS 513.88]						1.79786e+07	1.64203e+07	205281148						1	2	2
XP_001390628.2	translational activator GCN1 [Aspergillus niger CBS 513.88]		1.34741e+08	1.46493e+08	6.50293e+07	4.66297e+07	1.94955e+07	1.70585e+08	225902990		6	6	5	5	4	6	6
XP_001396681.1	fad NAD binding oxidoreductase [Aspergillus niger CBS 513.88]	3.72092e+07	4.758e+07	6.37315e+07	6.08092e+07	8.15007e+06	3.07696e+07	2.54572e+07	85893376	1	3	3	3	1	2	2	3
XP_001399521.2	small nuclear ribonucleoprotein (LSM1) [Aspergillus niger CBS 513.88]	1.87177e+07	1.57454e+07	3.53079e+07	2.6705e+07	3.05304e+07	2.09019e+07	2.41094e+07	43454484	1	1	2	2	2	2	2	2
XP_001400336.1	hypothetical protein ANI_1_1680024 [Aspergillus niger CBS 513.88]		5.59053e+07	2.94205e+07	1.6888e+07	1.86898e+07	1.1559e+07	7.37885e+06			1	1	1	1	1	1
XP_001392163.1	cAMP-regulated phosphoprotein family protein Igo1 [Aspergillus niger CBS 513.88]	2.10308e+08	3.3718e+08	2.18123e+08	1.92758e+08	3.11178e+08	1.38743e+08	9.68102e+07	160782850	1	3	3	3	3	2	2	2
XP_001392215.1	40S ribosomal protein S23 [Aspergillus niger CBS 513.88]	9.32288e+07	7.16165e+08	4.49516e+08	4.45602e+08	4.2701e+08	2.35792e+08	2.69917e+08	446828794	3	3	3	3	4	4	4	4
XP_001398108.2	ureidoglycolate hydrolase [Aspergillus niger CBS 513.88]	4.82729e+08	2.99156e+08	3.79309e+08	2.68429e+08	2.70774e+08	1.96521e+08	1.09396e+08	123868064	1	4	4	4	3	4	2	2
XP_001395816.1	lactam utilization protein lamB [Aspergillus niger CBS 513.88]	1.39863e+08	1.17928e+08	1.33895e+08	1.24227e+08	1.46966e+08	1.7742e+08	8.70098e+06	64018696	2	2	2	3	3	3	1	3
XP_001399677.1	fumarate reductase flavoprotein subunit [Aspergillus niger CBS 513.88]	7.47588e+07	9.70393e+07	1.348e+08	1.61401e+08	1.35923e+08	1.34344e+08	3.45711e+07	1715265	2	2	4	5	5	5	4	1
XP_001395549.1	hypothetical protein ANI_1_614104 [Aspergillus niger CBS 513.88]	9.76867e+07	6.66047e+08	9.52345e+08	6.11839e+08	7.30314e+08	5.35058e+08	2.38864e+08	34885548	1	2	2	2	2	2	2	1
XP_001399199.2	hydrolase [Aspergillus niger CBS 513.88]	7.55127e+08	2.15934e+08	2.05083e+08	4.76816e+07	1.55909e+08	7.19359e+07	1.37173e+08	222474826	1	2	1	2	1	2	3	3
XP_001394456.2	KH domain RNA binding protein [Aspergillus niger CBS 513.88]	6.6057e+07	9.39148e+07	5.41554e+07	1.26816e+07	3.38983e+07	5.53233e+07	3.23129e+07	57796522	1	3	3	1	3	3	2	3
XP_001400016.2	clathrin-coated vesicle protein [Aspergillus niger CBS 513.88]	3.6345e+08	1.11786e+08	1.76256e+08	2.62665e+08	1.86126e+08	2.8967e+08	9.36381e+07	8.20409e+07	3	4	4	6	6	7	5	4
XP_001391885.2	histidine kinase J7 [Aspergillus niger CBS 513.88]		3.23659e+07	4.76308e+07	2.94648e+07	4.29876e+07	5.35572e+07	1.90299e+07	1.64312e+07		2	3	2	3	3	2	2
XP_001393387.1	cipC protein [Aspergillus niger CBS 513.88]	7.34731e+06	1.67209e+09	1.12411e+09	3.38776e+08	1.48589e+08	1.63769e+08	4.83119e+07	4717005	1	2	2	1	1	1	1	1
XP_001393989.1	AMP-binding enzyme [Aspergillus niger CBS 513.88]			2.27667e+07	5.42614e+07	8.31025e+07	5.13423e+07	4.47764e+07	23891406			3	3	4	4	4	1
XP_001401519.1	SNARE domain protein [Aspergillus niger CBS 513.88]		5.89323e+07	8.56326e+07	7.37276e+07	6.76616e+07	4.74839e+07	3.66927e+07			2	3	3	3	2	2
XP_001392458.1	adhesion regulating molecule [Aspergillus niger CBS 513.88]		1.37607e+08	1.31817e+08	1.39529e+08	1.02242e+08	6.13953e+07	4.44267e+07	105973822		1	1	1	1	1	1	2
XP_001389676.1	DNA-directed RNA polymerase II subunit RPB1 [Aspergillus niger CBS 513.88]	7.36742e+06	8.03626e+06	6.25803e+06	6.36289e+06	2.85218e+07	7.98967e+06	1.5416e+07	59735766	1	1	1	1	2	2	3	3
XP_001388734.1	succinyl-CoA:3-ketoacid-coenzyme A transferase 1 [Aspergillus niger CBS 513.88]		2.03955e+07	1.90846e+07	4.92728e+07	5.861e+07	8.82263e+06	4.39005e+06			2	2	2	2	1	1
XP_001392224.1	E3 ubiquitin-protein ligase hulA [Aspergillus niger CBS 513.88]	1.35252e+08	1.19707e+08	1.47317e+08	1.16952e+08	1.00298e+08	6.87733e+07	6.23599e+07	34767135	2	4	5	5	5	4	5	3
XP_001394897.1	NADH-ubiquinone oxidoreductase subunit [Aspergillus niger CBS 513.88]	1.25836e+08	8.92793e+07	1.15076e+08	1.77817e+08	1.13341e+08	8.9763e+07	1.08109e+08	3.47217e+07	1	3	3	4	4	4	3	3
XP_001390996.1	EH domain binding protein epsin 2 [Aspergillus niger CBS 513.88]	6.29557e+07	1.82568e+08	2.21964e+08	1.36434e+08	1.49073e+08	8.20907e+07	5.95157e+07	2.06264e+07	2	4	4	4	4	3	3	3
XP_001400030.2	hypothetical protein ANI_1_2852024 [Aspergillus niger CBS 513.88]		1.98647e+08	1.66372e+08	1.79011e+08	1.58318e+08	1.88957e+08	1.31865e+08	5.39241e+07		4	4	4	4	3	3	2
XP_001392524.1	mitochondrial-processing peptidase subunit alpha [Aspergillus niger CBS 513.88]		6.87305e+07	2.11478e+07	6.00506e+07	1.23002e+08	1.21946e+08	1.29325e+08	8.98461e+07		3	2	3	4	4	4	4
XP_001400041.1	1,3-beta-glucanosyltransferase [Aspergillus niger CBS 513.88]	1.8872e+07	5.27805e+07	7.23124e+07	6.19824e+07	6.79751e+07	3.51537e+07	8.40169e+07	324517576	2	2	3	2	2	2	4	6
XP_001402519.4	tyrosinase [Aspergillus niger CBS 513.88]	1.60936e+09	3.42356e+08	3.50728e+08	1.83006e+08	1.73538e+08	1.60619e+08	3.16881e+08	513610192	1	1	1	2	1	2	2	2
XP_001399761.2	ATP synthase H chain [Aspergillus niger CBS 513.88]		3.61741e+08	2.24702e+08	1.3823e+08	1.01428e+08	1.19589e+08	1.38368e+07			1	1	1	1	1	1
XP_001394647.2	hypothetical protein ANI_1_2184094 [Aspergillus niger CBS 513.88]								222284632								1
XP_001402517.3	hypothetical protein ANI_1_24184 [Aspergillus niger CBS 513.88]				1.04841e+07	1.26997e+07	1.65187e+07	2.68161e+07	123558832				2	2	2	2	2
XP_001400174.1	vacuolar protein sorting-associated protein 1 [Aspergillus niger CBS 513.88]	1.92643e+08	2.51645e+08	1.49057e+08	1.22254e+08	8.64246e+07	8.9783e+07	1.01621e+08	3.98539e+07	3	5	5	4	4	4	4	3
XP_001395910.1	hypothetical protein ANI_1_1028104 [Aspergillus niger CBS 513.88]	3.1955e+08	2.57256e+08	2.90159e+08	2.84172e+08	2.47042e+08	2.81097e+08	2.12634e+08	135638313	1	5	5	5	5	5	5	4
XP_001391445.1	serine/threonine-protein phosphatase 2B catalytic subunit [Aspergillus niger CBS 513.88]	3.44122e+08	2.46774e+08	2.22546e+08	1.70982e+08	1.64298e+08	1.51209e+08	1.55713e+08	51264586	2	4	5	5	5	5	4	4
XP_001393956.1	alpha-methylacyl-CoA racemase [Aspergillus niger CBS 513.88]		2.42581e+07	2.9059e+07	2.62357e+07	3.19216e+07	3.90429e+07	5.00245e+07	1.92599e+07		2	2	1	2	2	2	2
XP_001391729.1	Hsp70 chaperone (BiP) [Aspergillus niger CBS 513.88]	3.8009e+07	4.78023e+08	3.03861e+08	2.9073e+08	2.99318e+08	3.12087e+08	2.85412e+08	269298590	2	4	3	4	4	5	3	5
XP_003188717.1	alpha/beta hydrolase [Aspergillus niger CBS 513.88]		7.78978e+07	9.29806e+07	1.55182e+08	2.00153e+08	1.70485e+08	1.68509e+08	157630438		3	3	3	3	3	3	3
XP_001388646.2	hypothetical protein ANI_1_260014 [Aspergillus niger CBS 513.88]		7.44832e+07	7.67141e+07	5.09683e+07	4.99896e+07	6.41806e+06	7.70008e+07	741895944		3	2	2	2	1	1	3
XP_001402472.2	hypothetical protein ANI_1_222174 [Aspergillus niger CBS 513.88]	4.56151e+08	5.82589e+07	4.57499e+07	5.42232e+07	2.06514e+07	1.96624e+07	7.39313e+06	9.98645e+07	2	1	2	3	2	2	1	3
XP_001396567.1	polysaccharide deacetylase [Aspergillus niger CBS 513.88]	1.31061e+08	6.35921e+07	6.08313e+07	9.13521e+07	2.06502e+08	3.53052e+08	2.69013e+08	129261305	3	3	3	5	6	6	6	6
XP_001394925.1	40S ribosomal protein S27 [Aspergillus niger CBS 513.88]	8.12965e+08	1.00338e+09	7.75189e+08	6.72524e+08	5.24979e+08	3.3404e+08	4.0877e+08	407896538	2	3	3	3	3	3	3	3
XP_001393914.1	UBX domain-containing protein 1 [Aspergillus niger CBS 513.88]	5.1205e+07	1.13854e+08	1.44489e+08	1.04389e+08	9.11275e+07	7.7385e+07	6.4488e+07	65067420	1	3	4	3	3	3	3	3
XP_001399316.1	hypothetical protein ANI_1_238024 [Aspergillus niger CBS 513.88]	1.53146e+08	4.16401e+08	3.71183e+08	2.73151e+08	2.59612e+08	4.16997e+08	2.54738e+08	249563496	1	4	4	4	4	4	4	4
XP_001389135.2	glutathione transferase [Aspergillus niger CBS 513.88]	1.29148e+08	5.52065e+07	8.76776e+07	6.33908e+07	2.02322e+07	4.28784e+07	1.12861e+07	53159348	1	2	2	2	1	2	1	2
XP_001397470.1	actin-related protein 2/3 complex subunit 3 [Aspergillus niger CBS 513.88]		1.16772e+08	1.99635e+08	2.36547e+08	2.43592e+08	2.63878e+08	1.41972e+08	9.2137e+07		4	5	5	5	5	4	5
XP_001396608.1	NADH-ubiquinone oxidoreductase subunit [Aspergillus niger CBS 513.88]		2.92802e+08	2.36073e+08	2.25702e+08	2.13696e+08	2.27512e+08	1.78484e+08	134874164		3	3	3	3	3	3	3
XP_001395105.2	NAD-dependent malic enzyme [Aspergillus niger CBS 513.88]	2.31123e+07	5.16179e+07	6.92762e+07	2.3107e+08	7.80924e+07	1.63308e+08	4.98998e+07	2.46546e+08	1	3	2	6	5	3	3	7
XP_001400369.2	eukaryotic translation initiation factor 3 subunit I [Aspergillus niger CBS 513.88]	3.6988e+07	1.4826e+08	1.05618e+08	1.14453e+08	6.69834e+07	7.50049e+07	4.50796e+07	71739793	1	4	4	4	3	4	3	4
XP_001391514.2	D-arabinitol dehydrogenase ArbD [Aspergillus niger CBS 513.88]	2.45853e+08	8.443e+07	1.00865e+08	2.2827e+08	2.57015e+08	3.41688e+08	3.29349e+08	116597661	2	1	4	6	6	6	6	4
XP_001401064.2	hypothetical protein ANI_1_1422124 [Aspergillus niger CBS 513.88]	7.74262e+07	2.75671e+08	2.89842e+08	6.01884e+08	7.04977e+08	7.47985e+08	4.84762e+08	526027429	1	3	5	5	5	5	5	5
XP_001392363.2	60S ribosomal protein L35 [Aspergillus niger CBS 513.88]	3.97483e+07	1.16407e+09	8.69964e+08	6.53263e+08	5.05701e+08	2.90619e+08	2.65616e+08	554861690	2	5	5	5	5	5	5	5
XP_001401161.2	FAD dependent oxidoreductase superfamily [Aspergillus niger CBS 513.88]	2.4864e+07	4.80643e+07	5.62627e+07	1.71681e+08	2.47621e+08	3.31653e+08	1.91962e+08	36634684	2	3	3	4	5	5	4	3
XP_001399146.1	glutathione-dependent formaldehyde-activating enzyme [Aspergillus niger CBS 513.88]	1.17646e+07	2.83693e+07	3.39424e+07	2.88138e+07	3.79374e+07	3.51634e+07	3.59866e+07		1	1	1	1	1	1	1
XP_003188976.1	pathogenesis associated protein Cap20 [Aspergillus niger CBS 513.88]	1.70136e+07	1.49773e+08	2.40043e+08	1.55796e+08	1.31332e+08	3.86798e+07	3.58096e+07	3.2675e+07	1	2	3	3	3	3	2	3
XP_001396214.1	cyclopropane-fatty-acyl-phospholipid synthase [Aspergillus niger CBS 513.88]	1.20262e+08	1.17991e+08	3.10465e+08	7.82965e+07	1.16719e+08	8.65227e+07	1.4013e+07	1.12099e+07	4	4	4	4	4	4	2	3
XP_001397490.1	aldo-keto reductase (AKR) [Aspergillus niger CBS 513.88]	8.53735e+08	2.26124e+08	2.01102e+08	1.61639e+08	1.00931e+08	6.6439e+07	8.59193e+07	170805988	1	2	4	4	3	1	2	4
XP_001393619.1	glutathione synthetase [Aspergillus niger CBS 513.88]		6.54437e+07	5.18632e+07	8.09524e+07	7.15111e+07	7.26596e+07	7.42734e+07	141741834		4	3	4	4	3	3	4
XP_001392255.1	2-oxodicarboxylate carrier 2 [Aspergillus niger CBS 513.88]	4.39883e+06	3.15379e+08	1.30525e+08	9.54521e+07	9.08797e+07	8.91135e+07	9.09052e+07	44949641	1	4	4	4	4	4	4	4
XP_001399943.2	recombination hotspot-binding protein (Translin) [Aspergillus niger CBS 513.88]		1.17199e+07	1.46924e+07	1.80837e+07	2.31627e+07	1.9303e+07	7.60251e+06	24935924		1	2	2	2	2	1	2
XP_001401578.1	carboxylesterase [Aspergillus niger CBS 513.88]	4.37166e+07	1.14328e+08	1.2251e+08	1.5959e+08	1.98277e+08	1.72041e+08	4.10167e+07	23904016	2	2	3	3	4	4	3	2
XP_001399017.1	NADH-ubiquinone oxidoreductase subunit [Aspergillus niger CBS 513.88]	1.78303e+09	5.74003e+08	8.89174e+08	6.89482e+08	6.40215e+08	6.04935e+08	8.10133e+08	346998857	4	4	5	5	5	5	5	5
XP_001399347.1	alcohol dehydrogenase [Aspergillus niger CBS 513.88]		8.25383e+07	8.50482e+07	2.67542e+08	2.46178e+08	2.70216e+08	1.6471e+08	87870156		3	3	3	3	3	3	3
XP_001398668.1	guanine nucleotide-binding protein subunit beta [Aspergillus niger CBS 513.88]	2.41953e+08	2.13477e+08	2.06661e+08	1.41661e+08	1.10934e+08	1.21833e+08	5.22786e+07	13396746	1	4	4	3	3	3	2	2
XP_001398840.1	60S ribosomal protein L16 [Aspergillus niger CBS 513.88]	9.55382e+07	1.22052e+09	9.10988e+08	8.42467e+08	6.87577e+08	4.93282e+08	5.64492e+08	971528628	2	5	5	5	5	5	5	5
XP_001395838.1	aspartate aminotransferase, cytoplasmic [Aspergillus niger CBS 513.88]	7.47409e+07	1.97037e+08	2.1886e+07	5.11476e+07	1.27343e+08	1.1285e+08	5.40668e+07	3.74697e+07	1	5	2	4	5	5	3	3
XP_001389262.1	sorting nexin 3 [Aspergillus niger CBS 513.88]	4.61669e+07	3.18079e+08	4.50493e+07	4.40157e+07	3.77813e+07	2.64018e+07	1.11195e+07	31154574	2	4	2	3	2	3	1	2
XP_001399547.2	3-hydroxyacyl-CoA dehyrogenase [Aspergillus niger CBS 513.88]	1.90613e+07	9.96223e+07	1.11128e+08	8.72212e+07	2.81298e+07	5.11069e+07	5.77227e+06	3.12057e+06	2	3	3	3	2	3	1	1
XP_001394645.1	SF, putative sulfite reductase alpha subunit-FAD and NAD binding oxydoreductase [Aspergillus niger CBS 513.88]		5.99614e+07	1.7924e+07	3.65053e+07	6.89788e+07	2.6364e+07				3	1	2	3	2
XP_001399804.1	peroxisomal membrane protein receptor Pex19, partial [Aspergillus niger CBS 513.88]		6.13395e+07	5.57489e+07	5.0882e+07	4.13435e+07	2.31748e+07				1	1	1	1	1
XP_001394950.1	dsDNA-binding protein PDCD5 [Aspergillus niger CBS 513.88]		2.40945e+08	1.9535e+08	1.4445e+08	7.4094e+07	5.04011e+07	2.00762e+07	95827383		4	4	4	3	2	2	4
XP_001392557.1	glycine cleavage system H protein [Aspergillus niger CBS 513.88]		4.5864e+08	5.23581e+08	5.36832e+08	5.44923e+08	5.4731e+08	5.57091e+08	395743746		1	1	1	1	1	1	1
XP_001399567.1	hypothetical protein ANI_1_2476024 [Aspergillus niger CBS 513.88]	5.94677e+07	5.10935e+06	1.28115e+07	3.45598e+06	6.84501e+06	1.35305e+07	1.17842e+07	98983713	2	1	2	1	2	2	3	3
XP_001399773.1	arp2/3 complex subunit Arc16 [Aspergillus niger CBS 513.88]	4.05248e+08	1.34974e+08	1.3173e+08	9.89858e+07	1.38139e+08	1.43896e+08	1.00861e+08	151622492	2	3	3	4	3	4	3	4
XP_001401125.1	vacuolar protein 8 [Aspergillus niger CBS 513.88]		1.91069e+07	3.28124e+07	1.91005e+07	2.88658e+07	2.60616e+07	1.62728e+07	4.07618e+06		1	2	2	2	2	1	1
XP_001399670.1	SAP domain protein [Aspergillus niger CBS 513.88]	1.30725e+08	2.07394e+08	1.26234e+08	5.20687e+07	3.26287e+07	1.06769e+07	2.16793e+07	159517061	3	6	5	4	4	2	4	5
XP_001389686.2	BAP31 domain protein [Aspergillus niger CBS 513.88]	1.09085e+07	3.78029e+08	3.22994e+08	1.13849e+08	7.98225e+07	5.97218e+07	6.6462e+07	67209614	1	3	3	3	1	2	3	2
XP_001402476.1	aldehyde dehydrogenase [Aspergillus niger CBS 513.88]	1.79022e+09	1.14186e+09	7.28382e+08	4.75622e+08	4.8344e+08	4.49568e+08	4.5285e+08	128137335	2	3	4	4	4	4	4	4
XP_001393637.1	cytochrome P450 monooxygenase [Aspergillus niger CBS 513.88]		1.63829e+08	5.22629e+07	3.48871e+07	2.76429e+07	2.46868e+06	1.64555e+07			3	2	3	3	1	1
XP_001392572.2	hypothetical protein ANI_1_1918074 [Aspergillus niger CBS 513.88]		1.43042e+07	1.23385e+07	8.929e+07	1.31446e+08	5.56536e+07	8.27809e+06	7.46515e+06		2	1	3	3	3	1	1
XP_001396495.2	phosphatidylglycerol specific phospholipase [Aspergillus niger CBS 513.88]	6.22844e+07	8.76128e+06	3.5512e+07	6.33524e+07	3.36297e+07	3.62402e+07	7.31268e+07	1.30405e+07	3	1	2	3	2	2	3	2
XP_001392748.2	coatomer subunit epsilon [Aspergillus niger CBS 513.88]		1.21479e+08	1.25261e+08	1.06952e+08	9.81392e+07	9.12501e+07	8.86918e+06	8246311		2	2	2	2	2	1	1
XP_001391369.2	FACT complex subunit pob3 [Aspergillus niger CBS 513.88]	1.86044e+07	6.37571e+06	2.83205e+06	1.96393e+07	1.95527e+07	3.81715e+07	2.29129e+07	1.87755e+07	1	1	1	2	2	3	2	3
XP_001399769.1	hydroxymethylglutaryl-CoA synthase [Aspergillus niger CBS 513.88]	2.59637e+07	1.37001e+08	6.71536e+07	6.92003e+07	7.86883e+07	7.57084e+07	4.95471e+07	26150112	1	3	3	4	3	3	3	2
XP_001395200.1	hypothetical protein ANI_1_166104 [Aspergillus niger CBS 513.88]	1.28888e+07	6.38752e+07	1.07497e+08	2.01309e+08	1.97156e+08	1.7491e+08	9.59386e+07	9.26221e+07	1	2	4	5	5	5	5	4
XP_001400861.1	hypothetical protein ANI_1_358124 [Aspergillus niger CBS 513.88]		9.5973e+07	8.53412e+07	7.51383e+07	5.88933e+07	9.23265e+07	1.50318e+08	158923940		1	1	1	2	2	2	2
XP_001400085.1	glycolipid transfer protein HET-C2 [Aspergillus niger CBS 513.88]	8.16062e+08	4.50419e+08	3.56577e+08	2.30183e+08	2.01281e+08	2.20107e+08	1.87878e+08	9.65781e+07	1	4	4	4	4	3	3	3
XP_001396877.1	enoyl-CoA hydratase/isomerase family protein [Aspergillus niger CBS 513.88]			5.55753e+07	5.85743e+07	7.31673e+07	5.8432e+07	3.50663e+07	16321720			2	2	2	2	1	1
XP_001396880.2	oxidoreductase [Aspergillus niger CBS 513.88]	4.09326e+07	1.65605e+08	1.61036e+08	1.49474e+08	8.86976e+07	8.24919e+07	7.05883e+07	9.0022e+07	3	4	4	4	4	3	2	2
XP_003188759.1	catabolic 3-dehydroquinase [Aspergillus niger CBS 513.88]		1.21954e+08	1.31317e+08	9.72433e+07	8.26861e+07	7.44783e+07	8.07325e+07	61380844		2	2	2	2	2	2	2
XP_001395535.2	isochorismatase domain-containing protein [Aspergillus niger CBS 513.88]	1.30627e+07	8.71964e+07	2.13108e+08	3.24077e+08	3.15408e+08	1.97161e+08	2.19381e+08	67601289	2	2	3	3	3	3	3	2
XP_001399023.1	protein sds23 [Aspergillus niger CBS 513.88]	2.74458e+07	5.17535e+07	7.09614e+07	4.43359e+07	3.93325e+07	2.22614e+07	2.11336e+07	19397384	1	2	2	2	2	2	2	1
XP_001389069.2	hypothetical protein ANI_1_2624014 [Aspergillus niger CBS 513.88]	3.80028e+09	9.88829e+08	9.1599e+07	4.79072e+08	3.73096e+08	2.44766e+08	4.77524e+08	2.98233e+08	1	4	3	4	4	4	4	4
XP_001391604.2	AMP-binding enzyme [Aspergillus niger CBS 513.88]		5.91238e+07	6.1248e+07	1.22043e+08	1.35472e+08	1.50364e+08	1.78018e+08	6.09163e+07		4	3	4	4	4	4	4
XP_001397409.1	actin-binding protein Fragmin [Aspergillus niger CBS 513.88]	1.51492e+09	9.64665e+08	1.00201e+09	4.81707e+08	5.49971e+08	6.40506e+08	5.7682e+08	1.84387e+08	1	3	3	2	3	2	2	3
XP_001390794.1	D-xylulose reductase A [Aspergillus niger CBS 513.88]	1.81361e+08	2.41845e+08	2.53767e+08	2.21469e+08	1.20267e+08	6.44769e+07	1.85309e+07	4443225	2	5	5	5	4	4	1	1
XP_001396947.2	hypothetical protein ANI_1_1428134 [Aspergillus niger CBS 513.88]		3.5039e+07	5.27406e+07	7.47552e+07	7.65624e+07	5.63961e+07	3.52982e+07	13183960		2	3	3	3	3	3	2
XP_001396234.2	amidohydrolase family protein [Aspergillus niger CBS 513.88]		1.73596e+08	1.50319e+08	1.53422e+08	1.05445e+08	1.16101e+08	6.65052e+07	2.92206e+07		4	4	4	4	4	3	1
XP_001389144.1	N-terminal acetyltransferase A complex subunit nat1 [Aspergillus niger CBS 513.88]	4.03589e+08	2.1695e+08	2.76149e+08	2.26055e+08	7.81814e+07	2.94707e+08	4.08959e+08	324277487	2	4	4	5	3	5	4	5
XP_001391390.1	hypothetical protein ANI_1_370064 [Aspergillus niger CBS 513.88]		3.11519e+07	2.16035e+07	3.18234e+07	3.44212e+07	2.88373e+07	3.58458e+07	12523610		1	2	2	1	1	1	1
XP_001401555.1	proteasome subunit beta type-2 [Aspergillus niger CBS 513.88]	1.18161e+07	1.621e+08	1.85781e+08	2.39756e+08	2.37508e+08	2.40072e+08	1.14897e+08	264695514	1	4	4	4	4	4	2	4
XP_001395834.1	60S ribosomal protein L24 [Aspergillus niger CBS 513.88]	5.06146e+08	1.54992e+09	1.09622e+09	7.12949e+08	5.00977e+08	3.21582e+08	3.06466e+08	570458880	4	5	5	5	5	5	5	5
XP_001393952.1	protein mmf1 [Aspergillus niger CBS 513.88]		4.66105e+07	1.96129e+08	3.07196e+08	2.01211e+07	4.46219e+08	7.0752e+08	408457184		1	1	1	1	1	1	1
XP_001400783.1	hypothetical protein ANI_1_250124 [Aspergillus niger CBS 513.88]	2.95835e+08	3.14463e+08	2.09572e+08	1.46178e+08	9.2226e+07	8.64411e+07	1.00989e+08	141619421	3	4	5	5	4	4	5	5
XP_001397118.1	aldehyde dehydrogenase family protein [Aspergillus niger CBS 513.88]	6.13469e+07	8.47675e+06	3.78872e+07	4.99398e+07	4.69538e+07	5.14518e+07	5.40231e+07	345387854	1	1	2	2	3	2	2	3
XP_001401485.1	cytochrome b-c1 complex subunit 7 [Aspergillus niger CBS 513.88]		2.09515e+08	1.86746e+08	2.04901e+08	1.60107e+08	2.10761e+08	1.41762e+08	111812962		3	3	3	3	3	3	3
XP_001388551.1	short-chain dehydrogenase [Aspergillus niger CBS 513.88]	1.82955e+07	2.62011e+07	1.95643e+07	9.99983e+06	9.17936e+06	1.58203e+07	3.20678e+07	193534164	1	3	3	2	1	2	4	4
XP_001395048.1	nicotinate-nucleotide pyrophosphorylase (carboxylating) [Aspergillus niger CBS 513.88]	2.53954e+08	1.13718e+08	1.08363e+08	1.9759e+08	2.3745e+08	3.13318e+08	3.17897e+08	321930034	3	3	3	4	4	4	4	4
XP_001392375.1	GPI anchored protein [Aspergillus niger CBS 513.88]	1.01755e+07	6.62959e+06	8.87656e+06	5.33341e+06	2.79586e+07	8.88691e+07	2.37369e+08	182990804	1	1	2	1	2	2	2	2
XP_001389832.1	hypothetical protein ANI_1_1944014 [Aspergillus niger CBS 513.88]	1.15829e+07	6.50451e+07	4.81526e+07	4.99423e+07	7.86779e+07	2.65266e+07	6.50496e+07	53007338	1	2	2	2	2	2	3	3
XP_001392470.1	cell wall biogenesis protein phosphatase Ssd1 [Aspergillus niger CBS 513.88]		9.2509e+07	6.08172e+07	7.03581e+07	4.332e+07	2.74053e+07	2.48958e+07	31478967		2	2	2	2	2	2	2
XP_001392169.1	methionyl-tRNA synthetase, cytoplasmic [Aspergillus niger CBS 513.88]		1.19282e+08	6.32254e+07	5.7015e+07	4.87742e+07	1.61469e+07	1.10733e+07	11670697		4	3	4	4	2	2	2
XP_001400496.2	small secreted protein [Aspergillus niger CBS 513.88]		1.22749e+08	1.26889e+08	9.11183e+07	6.06902e+07	7.77759e+07	6.5247e+07	21637476		1	1	1	1	1	1	1
XP_001396202.2	protein kinase C substrate [Aspergillus niger CBS 513.88]	1.52756e+09	4.8317e+08	4.55598e+08	2.6634e+08	2.68418e+08	2.85808e+08	2.17467e+08	6.59968e+07	2	3	3	3	2	2	3	2
XP_001396269.2	gamma glutamyl transpeptidase [Aspergillus niger CBS 513.88]	2.38735e+07	5.08337e+07	1.5785e+07	4.39367e+06	5.98908e+06	6.17923e+07	1.19172e+08	29423982	1	1	1	1	1	2	2	1
XP_001400911.1	hypothetical protein ANI_1_1280124 [Aspergillus niger CBS 513.88]	4.89639e+08	1.22025e+08	1.89465e+08	9.88212e+07	1.21343e+08	5.16765e+07	2.69603e+07	1.476e+07	2	4	5	4	5	4	2	3
XP_001398165.2	hypothetical protein ANI_1_1166144 [Aspergillus niger CBS 513.88]		6.76462e+07	8.40978e+07	6.53999e+07	5.77506e+07	4.69886e+07	6.9153e+07	34764736		1	1	1	1	1	1	1
XP_001399032.1	40S ribosomal protein S26 [Aspergillus niger CBS 513.88]	2.04405e+08	5.23741e+08	2.71096e+08	7.84494e+07	8.56197e+07	5.10612e+07	6.03401e+07	103574805	3	3	3	2	2	3	2	2
XP_001395945.1	epoxide hydrolase [Aspergillus niger CBS 513.88]		2.34703e+08	3.35837e+08	2.1603e+08	1.4188e+08	8.20245e+07	1.06384e+08			2	2	2	2	1	1
XP_001399495.1	galactose-1-phosphate uridylyltransferase [Aspergillus niger CBS 513.88]	5.52409e+08	7.03882e+08	7.12698e+08	7.46648e+08	3.56811e+07	4.71045e+07	2.09854e+07	78490306	2	6	6	6	2	4	3	4
XP_001392237.2	N-terminal acetyltransferase A complex catalytic subunit ard1 [Aspergillus niger CBS 513.88]	1.37438e+07	8.78619e+07	5.0004e+07	3.1404e+07	1.8757e+07	4.72583e+07	1.79312e+07	59411884	1	3	3	2	1	3	2	3
XP_001392278.1	stomatin-like protein 2 [Aspergillus niger CBS 513.88]	4.02451e+08	1.07749e+08	1.01607e+08	4.00052e+07	6.96557e+07	6.95892e+07	9.84353e+07	41237206	2	3	3	1	3	2	3	3
XP_001397149.2	GNAT family acetyltransferase [Aspergillus niger CBS 513.88]	5.85369e+07	2.71889e+07	2.02071e+07	3.37936e+07	5.60426e+07	7.10131e+07	9.00388e+07	4.42112e+07	3	3	2	3	4	4	4	4
XP_001401378.2	monothiol glutaredoxin-5 [Aspergillus niger CBS 513.88]		1.46676e+07	1.47455e+07	3.01159e+07	3.45722e+07	4.03877e+07	2.15924e+07	46829292		2	2	2	3	3	2	3
XP_001400729.2	uridine/cytidine kinase [Aspergillus niger CBS 513.88]		4.35786e+07	5.85726e+07	4.7805e+07	8.31915e+07	8.21361e+07	1.6787e+07	5.75e+07		3	3	2	4	4	2	4
XP_001390020.1	phospholipase/carboxylesterase [Aspergillus niger CBS 513.88]	3.04171e+08	1.19653e+08	5.0011e+07	1.37417e+08	1.52526e+08	1.67265e+08	1.56598e+08	73313492	1	4	3	4	4	4	4	4
XP_001391753.2	40S ribosomal protein S20 [Aspergillus niger CBS 513.88]	3.47529e+07	8.3848e+08	7.549e+08	5.73791e+08	4.26369e+08	3.55804e+08	3.73583e+08	595235192	1	4	4	4	4	4	4	4
XP_001392148.1	guanylate kinase [Aspergillus niger CBS 513.88]	1.87946e+07	1.21423e+08	4.44811e+07	6.57282e+07	6.48484e+07	1.15732e+08	1.05531e+08	94243606	2	3	2	2	3	3	3	3
XP_001400917.1	unsaturated rhamnogalacturonan hydrolase [Aspergillus niger CBS 513.88]	3.20959e+07	5.80826e+07	6.47975e+07	6.57356e+07	9.25321e+07	6.64473e+07	2.54858e+07	12896931	1	1	2	2	2	2	2	1
XP_001391232.2	hypothetical protein ANI_1_1518064 [Aspergillus niger CBS 513.88]		4.93296e+07	1.00305e+08	5.59111e+07	6.44973e+07	5.04843e+07	2.49025e+07	12037009		1	1	1	1	1	1	1
XP_001396998.2	sugar transporter [Aspergillus niger CBS 513.88]	3.78323e+08	2.89255e+08	1.4376e+08	9.93952e+07	2.12689e+08	7.74957e+07	6.83658e+06	24410376	1	3	2	2	3	3	1	1
XP_001393662.1	ribulose-phosphate 3-epimerase [Aspergillus niger CBS 513.88]	5.19396e+07	6.88699e+06	3.75532e+06	9.16513e+06	2.88001e+07	3.22836e+07	3.68759e+07	177713837	2	1	1	2	3	3	3	4
XP_001401749.2	GPI anchored cell wall protein [Aspergillus niger CBS 513.88]		1.58153e+07	6.64324e+07	1.36407e+08	1.33465e+08	2.52947e+08	6.39311e+08	386762080		1	2	2	2	2	2	2
XP_001392623.2	G2/M phase checkpoint control protein Sum2 [Aspergillus niger CBS 513.88]		3.29111e+07	4.13732e+07	3.44863e+07	2.41904e+07	1.7134e+07	1.1195e+07	48767606		1	2	1	1	1	2	2
XP_001401029.2	pyridoxamine phosphate oxidase [Aspergillus niger CBS 513.88]	3.53184e+08	1.65063e+08	2.205e+08	2.11266e+08	2.04699e+08	3.34982e+08	7.90406e+08	489633446	1	2	3	3	3	3	2	3
XP_001388726.2	FAD dependent oxidoreductase [Aspergillus niger CBS 513.88]	2.20746e+07	6.89593e+07	6.32915e+07	6.7478e+07	5.94716e+07	4.83549e+07	3.79353e+07	1.1856e+07	1	2	3	3	3	2	3	2
XP_001396639.1	1,2-dihydroxy-3-keto-5-methylthiopentene dioxygenase [Aspergillus niger CBS 513.88]		1.17966e+08	9.00603e+07	8.59323e+07	5.93259e+07	4.08826e+07	1.74728e+07	60157423		3	3	3	3	3	2	3
XP_001400682.1	copper resistance protein Crd2 [Aspergillus niger CBS 513.88]		6.54183e+07	5.44455e+07	4.60286e+07	4.01022e+07	5.7006e+06	2.05893e+07	31947495		2	2	2	2	1	2	2
XP_001398049.2	2-hydroxyphytanoyl-CoA lyase [Aspergillus niger CBS 513.88]	3.97348e+08	8.41425e+07	9.01704e+07	1.02286e+08	1.03671e+08	8.81037e+07	6.72093e+07	63386961	3	2	4	5	5	5	3	4
XP_001390033.1	CTP synthase [Aspergillus niger CBS 513.88]	2.16553e+07	7.97611e+07	2.50543e+07	3.26834e+07	2.28427e+07	1.34407e+07	1.19761e+07	4.61763e+07	1	3	4	4	4	2	2	4
XP_001402031.1	small nuclear ribonucleoprotein Sm D3 [Aspergillus niger CBS 513.88]	8.50889e+07	1.04536e+08	9.73146e+07	7.47223e+07	1.27995e+08	7.50461e+07	5.04883e+07	1.92348e+08	1	3	3	3	4	3	3	4
XP_001402255.1	60S ribosomal protein L43 [Aspergillus niger CBS 513.88]	1.23204e+07	3.70944e+08	2.01511e+08	8.71485e+07	6.41201e+07	4.47367e+07	2.99662e+07	159900992	1	3	3	3	3	3	2	3
XP_001392811.1	histone H3 [Aspergillus niger CBS 513.88]	2.25029e+11	4.90239e+10	5.7672e+10	3.8718e+10	3.1268e+10	2.62236e+10	4.82503e+10	1.13758e+10	3	2	2	3	3	2	3	3
XP_001400086.1	protein LRP16 [Aspergillus niger CBS 513.88]		1.45009e+08	1.72027e+08	1.95056e+08	1.82067e+08	1.71581e+08	1.0261e+08	62580562		4	4	4	4	4	4	4
XP_001398144.2	actin cytoskeleton-regulatory complex protein sla1 [Aspergillus niger CBS 513.88]	4.62591e+07	2.07891e+08	1.6776e+08	1.52774e+08	5.59359e+07	1.57364e+08	1.35691e+08	110351879	2	5	4	4	3	4	2	3
XP_001393706.1	zinc-dependent alcohol dehydrogenase [Aspergillus niger CBS 513.88]	1.68979e+07	1.60926e+08	9.36409e+07	7.98359e+07	7.69505e+07	4.02134e+07	1.76362e+07	2.57706e+06	1	3	3	3	3	3	3	1
XP_001400618.1	cyclase [Aspergillus niger CBS 513.88]	1.17263e+08	8.02697e+07	6.18314e+07	2.33561e+07	5.72982e+07	3.61678e+07	6.79224e+07	98157155	2	4	4	2	3	3	4	4
XP_001388666.2	hypothetical protein ANI_1_300014 [Aspergillus niger CBS 513.88]	4.16616e+06	1.6291e+07	1.52801e+08	8.61269e+07	1.14163e+08	6.67256e+07	9.04539e+07	306582464	1	1	3	3	3	2	3	1
XP_001395906.1	hypothetical protein ANI_1_1020104 [Aspergillus niger CBS 513.88]	6.54256e+08	8.55496e+08	7.68629e+08	6.22264e+08	5.88102e+08	5.73993e+08	5.64062e+08	266052136	2	3	3	3	3	3	3	3
XP_001402260.1	succinate/fumarate transporter [Aspergillus niger CBS 513.88]	6.52964e+06	1.18112e+08	8.06224e+07	5.82693e+07	6.95263e+07	3.74773e+07	1.49708e+07	10793750	1	3	4	3	4	4	3	1
XP_001388696.2	AP-1 complex subunit gamma-1 [Aspergillus niger CBS 513.88]	2.12811e+07	2.9758e+07	3.94315e+07	4.30221e+07	4.09351e+07	3.45201e+07	1.6864e+07	4.89499e+06	1	3	3	3	3	3	3	1
XP_001400340.1	60S ribosomal protein L33 [Aspergillus niger CBS 513.88]	5.60694e+08	9.63871e+08	6.15087e+08	4.85094e+08	4.82854e+08	3.78795e+08	3.83971e+08	716039272	2	3	3	3	3	3	2	3
XP_001398700.1	protein kinase C-like protein [Aspergillus niger CBS 513.88]		4.28619e+07	3.08709e+07	3.45804e+07	3.16193e+07	1.9993e+07	3.38931e+07			4	3	4	3	3	2
XP_001392102.1	cellular nucleic acid-binding protein [Aspergillus niger CBS 513.88]		5.43017e+07	6.29436e+07	4.44555e+07	2.83594e+07	1.78309e+07	9.20839e+06	5.28425e+06		2	2	2	2	2	1	1
XP_001401491.1	N-glycosyl-transferase [Aspergillus niger CBS 513.88]		1.05174e+07	7.90385e+06	2.81208e+07	3.70129e+07	2.97218e+07	1.61252e+07			1	1	2	2	2	2
XP_001398110.1	pre-mRNA-splicing factor brr2, partial [Aspergillus niger CBS 513.88]		4.58674e+08	2.82718e+08	3.33994e+08	2.88914e+08	2.63811e+08	9.5414e+07	1.33836e+08		4	4	4	4	4	2	3
XP_001400271.2	PX domain protein [Aspergillus niger CBS 513.88]	1.18357e+06	5.17096e+07	4.906e+07	3.05552e+07	2.39391e+07	5.53269e+06	4.51773e+06	6062278	1	3	3	3	3	2	1	2
XP_001398966.1	CAIB/BAIF family enzyme [Aspergillus niger CBS 513.88]	8.22708e+06	2.72202e+07	6.45389e+07	8.46039e+07	1.02405e+08	7.19269e+07	5.85612e+07	26142433	1	2	3	3	3	3	3	2
XP_001400604.1	actin-related protein 4 [Aspergillus niger CBS 513.88]	3.68994e+07	1.01979e+08	7.07739e+07	6.71861e+07	7.06807e+07	7.40193e+07	4.20955e+07	42108894	1	3	2	2	3	3	3	2
XP_001402429.1	ATP-dependent RNA helicase dbp5 [Aspergillus niger CBS 513.88]	1.97427e+07	4.50104e+08	3.01183e+08	1.70411e+08	1.0767e+08	8.69439e+07	6.17361e+07	50841368	1	3	3	3	3	3	3	2
XP_001390030.1	glutaminyl-tRNA synthetase [Aspergillus niger CBS 513.88]	6.13809e+06	1.09465e+08	6.5217e+07	1.08439e+08	6.12258e+07	9.46017e+07	6.19939e+07	80092782	1	4	4	4	4	4	4	4
XP_001399436.1	acyl CoA binding protein family [Aspergillus niger CBS 513.88]		1.93164e+09	1.52579e+09	1.15808e+09	8.9479e+08	7.31423e+08	3.92267e+08	542938575		2	2	2	2	2	2	2
XP_001392104.2	NADH/NADPH-dependent indole-3-acetaldehyde reductase [Aspergillus niger CBS 513.88]	1.14267e+08	9.24051e+07	6.63472e+07	7.50932e+07	7.21887e+07	8.45464e+07	5.77871e+07	163955558	1	3	2	2	3	3	2	3
XP_001395924.2	MADS box transcription factor Mcm1 [Aspergillus niger CBS 513.88]	1.61136e+07	1.32964e+08	1.19357e+08	9.89761e+07	7.1186e+07	4.94021e+07	5.38274e+07	118100046	1	2	2	2	2	2	2	2
XP_001397262.2	amid-like NADH oxidoreductase [Aspergillus niger CBS 513.88]		6.04738e+07	5.10669e+07	5.22035e+07	9.02291e+07	2.03356e+07	1.10613e+07	12442582		4	4	4	5	2	1	1
XP_001397491.1	GPI anchored protein [Aspergillus niger CBS 513.88]			5.49014e+07	4.66792e+07	4.16117e+07	6.12622e+07	1.20648e+08	64352456			1	1	1	1	1	1
XP_003188661.1	hypothetical protein ANI_1_952184 [Aspergillus niger CBS 513.88]							2.12296e+06	42884111							1	2
XP_001399978.2	vesicular-fusion protein sec18 [Aspergillus niger CBS 513.88]	7.24348e+08	1.15478e+08	6.12637e+07	1.80511e+08	9.1833e+07	9.2311e+06	3.4769e+07	17137356	2	3	3	4	3	1	2	1
XP_001398656.1	pantoate--beta-alanine ligase [Aspergillus niger CBS 513.88]	1.19459e+08	6.7313e+07	6.19228e+07	5.21443e+07	3.33611e+07	5.88478e+07	2.31268e+07	40380228	2	3	3	3	3	3	2	2
XP_001398866.1	aldehyde dehydrogenase family protein [Aspergillus niger CBS 513.88]		3.23425e+06	1.06045e+07	1.68329e+07	2.3e+07	2.55307e+07	1.75008e+07	17806484		1	1	1	1	1	1	1
XP_001395276.1	DnaJ domain protein [Aspergillus niger CBS 513.88]		4.22985e+08	3.71981e+08	3.45409e+08	3.51615e+08	3.43866e+08	3.25341e+08	318789196		3	3	3	3	3	3	3
XP_001396228.1	UBX domain protein (Ubx5) [Aspergillus niger CBS 513.88]		4.57551e+07	6.19263e+07	7.2023e+07	6.14084e+07	7.71333e+07	5.7305e+07	49280734		2	2	2	2	2	2	3
XP_001401979.2	Frataxin-like domain containing protein [Aspergillus niger CBS 513.88]	1.86653e+08	8.61045e+07	4.07245e+07	4.91466e+07	5.04006e+07	4.01903e+07	3.2784e+07	164690914	1	2	3	2	2	2	2	3
XP_001402471.1	purine nucleoside permease [Aspergillus niger CBS 513.88]			1.30573e+07	1.14425e+07	1.64994e+07	6.28883e+07	4.26914e+08	1606575120			1	1	1	1	1	1
XP_001389089.2	hypothetical protein ANI_1_2640014 [Aspergillus niger CBS 513.88]								67792810								2
XP_001394674.1	flavin-nucleotide-binding protein [Aspergillus niger CBS 513.88]	1.2561e+09	3.36816e+08	2.47927e+08	2.23966e+08	1.74531e+08	5.20504e+08	3.13193e+08	2.15445e+07	3	3	2	3	3	4	4	2
XP_001399270.2	cysteine hydrolase family protein [Aspergillus niger CBS 513.88]	2.57031e+07	1.41256e+08	1.14123e+08	9.7475e+07	7.98824e+07	8.13714e+07	7.27932e+07	11122288	1	2	2	2	2	2	2	1
XP_001402422.1	hypothetical protein ANI_1_158174 [Aspergillus niger CBS 513.88]		5.22492e+06	4.17319e+06	1.32153e+07	1.37453e+07	1.21774e+07	6.29827e+06			1	1	1	1	1	1
XP_001401757.2	pre-mRNA-processing factor 39 [Aspergillus niger CBS 513.88]	1.40061e+08	1.40929e+07	2.14039e+07	4.94764e+07	4.98424e+07	6.80392e+07	4.27965e+07	2.99483e+07	2	2	3	5	3	5	3	4
XP_001393947.2	alkaline phosphatase [Aspergillus niger CBS 513.88]	1.21643e+07	6.8034e+07	9.27391e+07	7.7004e+07	7.60506e+07	6.12822e+07	3.63925e+07	15149876	1	2	2	2	2	2	2	2
XP_001398000.2	endopolygalacturonase C [Aspergillus niger CBS 513.88]	8.18823e+06	2.78128e+08	1.82777e+08	4.67689e+07	3.63123e+07	2.71478e+07	1.04466e+08	67512706	1	4	4	3	3	2	3	3
XP_001391396.1	cation efflux family protein [Aspergillus niger CBS 513.88]			1.72017e+07	1.39084e+07	1.56723e+07	5.70849e+06	1.2493e+06				1	1	1	1	1
XP_001394478.1	small nuclear ribonucleoprotein Sm D1 [Aspergillus niger CBS 513.88]		5.47123e+07	1.47067e+08	3.57093e+07	8.72683e+07	6.6011e+07	6.41962e+07	124896476		1	2	1	2	2	2	2
XP_001400882.1	nmrA-like family protein [Aspergillus niger CBS 513.88]		7.32337e+06	5.21185e+06	1.54796e+07	2.04474e+07	2.38612e+07	2.67781e+07	145022400		1	1	3	2	3	3	4
XP_001396956.1	aryl-alcohol dehydrogenase [Aspergillus niger CBS 513.88]	1.38545e+08	3.3761e+07	7.02445e+07	1.05737e+08	1.3111e+08	1.06762e+08	4.51565e+07	11319703	1	2	2	2	2	2	2	2
XP_001400248.1	hypothetical protein ANI_1_1560024 [Aspergillus niger CBS 513.88]			2.47135e+07	5.95689e+07	3.01259e+07	2.78265e+07	3.72092e+07	7.55293e+07			2	3	3	3	3	3
XP_001389161.1	RWD domain protein (Gir2) [Aspergillus niger CBS 513.88]	5.3258e+07	1.14932e+08	9.53012e+07	6.90406e+07	1.02997e+08	6.06467e+07	2.26053e+07	48454554	1	2	2	2	1	2	2	2
XP_001392943.1	LEA domain protein [Aspergillus niger CBS 513.88]	7.24119e+07	9.49322e+07	1.0227e+08	8.40364e+07	8.99361e+07	9.71702e+07	9.79017e+07	7.47065e+07	2	3	3	3	3	3	3	3
XP_001389342.1	tyrosinase [Aspergillus niger CBS 513.88]		1.20249e+08	6.27751e+07	6.248e+07	3.4169e+06	1.9479e+07	4.36228e+07	29413288		1	1	2	1	2	2	2
XP_001395191.1	acetamidase [Aspergillus niger CBS 513.88]	4.06788e+07	1.62073e+08	9.83486e+07	7.37759e+07	9.49551e+07	8.0417e+07	6.32918e+07	3.55148e+06	2	4	4	3	4	4	4	1
XP_001399512.1	lon protease [Aspergillus niger CBS 513.88]		3.72859e+07	2.70704e+07	3.09339e+07	3.39269e+07	2.71301e+07	1.23055e+07	10115197		2	2	2	2	2	2	1
XP_001401717.2	oligosaccharyltransferase subunit ribophorin II [Aspergillus niger CBS 513.88]		2.87135e+08	2.70266e+08	2.35871e+08	1.6692e+08	1.35952e+08	3.00836e+07	10245253		2	2	2	2	2	1	1
XP_003188654.1	YCII-related domain protein [Aspergillus niger CBS 513.88]		3.49473e+08	3.90514e+08	8.18645e+08	8.38944e+08	8.59441e+08	3.76562e+08	300409796		2	2	4	4	4	3	3
XP_001390124.2	hypothetical protein ANI_1_1142034 [Aspergillus niger CBS 513.88]	1.65334e+08	2.85629e+08	2.79167e+08	1.48908e+08	1.58807e+08	4.31544e+07	2.62497e+07	1.60182e+07	2	1	2	2	2	1	2	2
XP_001400714.2	FK506-binding protein 1B [Aspergillus niger CBS 513.88]		2.73154e+08	2.66607e+08	3.62044e+08	3.48141e+08	3.6209e+08	2.49776e+08	135801712		2	2	2	2	2	2	2
XP_001399000.1	neutral/alkaline nonlysosomal ceramidase [Aspergillus niger CBS 513.88]	9.54574e+08	2.22362e+08	1.02768e+08	7.96449e+07	1.62738e+08	2.04468e+08	2.97498e+08	131807164	1	1	2	3	3	3	4	3
XP_001389512.2	thiJ/PfpI family protein [Aspergillus niger CBS 513.88]	1.14129e+08	1.37627e+08	9.44959e+07	8.61562e+07	4.95012e+06	8.7433e+07	7.33585e+07	215701736	2	2	2	1	1	3	3	3
XP_001393156.2	metallo-beta-lactamase domain protein [Aspergillus niger CBS 513.88]	1.40429e+07	4.27624e+07	3.52005e+07	7.22933e+07	9.89428e+07	1.14516e+08	8.95541e+07	77719730	1	3	3	3	3	3	3	3
XP_001392116.1	FACT complex subunit spt16 [Aspergillus niger CBS 513.88]	7.42906e+07	6.60825e+06	8.63652e+07	6.66216e+07	6.84444e+07	5.95614e+07	5.38144e+07	72538228	1	1	3	2	3	2	3	3
XP_001399698.1	hypothetical protein ANI_1_776024 [Aspergillus niger CBS 513.88]		3.2151e+08	2.52048e+08	4.40912e+08	2.39978e+08	2.8088e+08	1.55507e+08	4.95942e+08		2	2	2	2	2	2	2
XP_001401498.2	methionine aminopeptidase 2 [Aspergillus niger CBS 513.88]	4.25921e+09	1.29916e+09	1.2277e+09	6.86143e+08	8.1299e+08	7.31311e+08	1.37189e+09	672328316	2	3	2	4	3	2	4	4
XP_001390166.1	tetratricopeptide repeat domain protein [Aspergillus niger CBS 513.88]	4.44694e+06	3.84398e+08	3.52946e+08	4.67214e+08	4.27233e+08	3.20546e+08	1.00757e+08	8.59011e+07	1	1	4	4	4	3	2	2
XP_003188663.1	phosphotransmitter protein Ypd1 [Aspergillus niger CBS 513.88]	3.39384e+09	9.01377e+08	8.15722e+08	6.37145e+08	3.0667e+08	4.26078e+08	3.56897e+08	3.01909e+08	1	3	3	3	3	3	3	3
XP_001389650.2	hypothetical protein ANI_1_3182014 [Aspergillus niger CBS 513.88]	1.04505e+08	5.43845e+07	4.86048e+07	5.0694e+07	5.8236e+07	4.68155e+07	4.16508e+07	5573732	1	1	1	2	2	2	2	1
XP_001397654.1	hypothetical protein ANI_1_1638144 [Aspergillus niger CBS 513.88]		1.44271e+08	1.47375e+08	1.50512e+08	1.55982e+08	1.96604e+08	1.38966e+08	56796827		2	2	2	2	2	2	2
XP_001397279.1	sarcosine oxidase [Aspergillus niger CBS 513.88]			3.10891e+06	1.78847e+07	2.34028e+07	4.30852e+07	1.63969e+07	4.61881e+06			1	2	2	2	2	1
XP_001394146.1	D-isomer specific 2-hydroxyacid dehydrogenase family protein [Aspergillus niger CBS 513.88]	7.46097e+07	6.06134e+07	4.71798e+07	4.32787e+07	9.0265e+07	9.17241e+07	6.26487e+07	83322421	2	3	3	3	4	4	3	4
XP_001391844.1	RNA-binding protein 8A [Aspergillus niger CBS 513.88]		1.02587e+08	7.28576e+07	7.31434e+07	7.77076e+07	6.57861e+07	7.40174e+07	169193636		2	2	2	2	2	2	2
XP_001391955.1	hypothetical protein ANI_1_1090064 [Aspergillus niger CBS 513.88]	2.04692e+08	1.28887e+08	1.69959e+08	9.1744e+07	7.79681e+07	1.08481e+08	1.34874e+08	119148312	1	2	2	2	2	2	2	2
XP_001393661.1	hypothetical protein ANI_1_1312084 [Aspergillus niger CBS 513.88]		1.37928e+08	1.61535e+08	8.14246e+07	1.71573e+08	7.91252e+07	1.93886e+07	68146241		2	2	2	2	2	1	2
XP_001396668.1	peroxisomal D3,D2-enoyl-CoA isomerase [Aspergillus niger CBS 513.88]		1.7092e+07	4.47066e+07	4.91834e+07	4.66958e+07	3.79423e+07	2.35154e+07	3.3022e+06		2	4	4	4	4	3	1
XP_001391251.2	myosin regulatory light chain cdc4 [Aspergillus niger CBS 513.88]		1.30668e+08	6.80113e+07	5.10288e+07	3.98342e+07	2.98012e+07	1.73567e+07	23931084		2	1	1	1	1	1	1
XP_001401199.1	short chain dehydrogenase/reductase family oxidoreductase [Aspergillus niger CBS 513.88]		1.78177e+07	2.98248e+07	4.98717e+07	5.17538e+07	5.52938e+07	1.6672e+07	3.30733e+06		1	1	2	1	2	2	1
XP_001390997.1	anthranilate synthase component 1 [Aspergillus niger CBS 513.88]	2.63895e+07	9.17645e+07	3.26321e+07	3.70848e+07	4.74935e+07	6.51768e+07	1.5611e+07	92901613	1	4	3	3	4	4	3	4
XP_001391738.2	prefoldin subunit 3 [Aspergillus niger CBS 513.88]	1.54963e+07	2.48879e+07	5.58952e+07	1.8398e+07	3.50243e+07	3.94899e+07	2.04579e+07	28216882	1	1	2	1	2	2	2	2
XP_001398084.2	small nuclear ribonucleoprotein G [Aspergillus niger CBS 513.88]	1.28845e+08	3.28827e+07	3.85246e+07	3.27066e+08	3.28417e+08	2.57678e+07	3.47407e+07	176241724	2	2	2	4	3	2	3	4
XP_003188782.1	endosomal cargo receptor (Erp3) [Aspergillus niger CBS 513.88]		3.29472e+07	2.55818e+07	4.68674e+07	4.1639e+07	4.25513e+07	4.13058e+06	25354305		1	1	2	2	2	1	2
XP_001396574.1	homoaconitate hydratase [Aspergillus niger CBS 513.88]	1.07459e+07	6.23784e+07	1.2095e+08	3.75641e+07	8.83336e+07	5.24545e+07	4.38811e+07	6.14793e+07	1	2	3	3	3	3	2	2
XP_001395914.1	cytochrome P450 monooxygenase [Aspergillus niger CBS 513.88]	3.48334e+07	1.04384e+07	2.78245e+07	4.34704e+07	3.03125e+07	3.8869e+07	5.15995e+07	1.29687e+07	1	2	3	3	3	3	3	2
XP_001392416.1	adenylyl-sulfate kinase [Aspergillus niger CBS 513.88]		2.09992e+08	7.80907e+07	3.46509e+07	3.25562e+07	7.11862e+07	9.8628e+07	122464078		3	3	2	2	3	3	3
XP_001396109.1	acid phosphatase [Aspergillus niger CBS 513.88]			6.56151e+06	9.9053e+06	6.75866e+06	3.52153e+07	4.36496e+07	3.35541e+07			1	1	1	2	2	2
XP_001397526.2	NADH-ubiquinone oxidoreductase subunit GRIM-19 [Aspergillus niger CBS 513.88]		4.20803e+07	4.69995e+07	6.20858e+07	6.56443e+07	1.02742e+08	8.22715e+07	27937568		1	2	2	2	2	2	2
XP_001390491.2	methyltransferase [Aspergillus niger CBS 513.88]	2.5172e+07	8.65915e+07	1.64397e+08	2.19029e+08	2.625e+08	1.99887e+08	5.55372e+07	1.56685e+07	2	3	3	4	4	4	3	4
XP_001402447.1	inositol-3-phosphate synthase [Aspergillus niger CBS 513.88]	1.0886e+08	6.63559e+06	5.6123e+06	1.32345e+07	4.56775e+06	3.20033e+07	3.84807e+07	43443243	2	1	1	1	1	3	3	3
XP_001394986.1	aldehyde dehydrogenase family protein [Aspergillus niger CBS 513.88]	2.90764e+07	6.55955e+06	7.87095e+06	2.86902e+07	3.563e+07	5.53107e+07			1	1	1	2	2	2
XP_001391774.1	respiratory chain complexes assembly protein rca1 [Aspergillus niger CBS 513.88]		9.03424e+06	4.64915e+06	1.90557e+07	2.07506e+07	1.58409e+07	7.3794e+06	5.62406e+06		1	1	3	2	2	2	2
XP_001392640.1	endoglucanase-4 [Aspergillus niger CBS 513.88]	1.31175e+08	1.20723e+08	1.48658e+08	8.06933e+07	8.66344e+07	1.25142e+08	1.3074e+08	268039570	1	2	2	2	2	2	2	2
XP_001395216.2	hypothetical protein ANI_1_1396104 [Aspergillus niger CBS 513.88]	9.36423e+07	2.13166e+08	1.17605e+08	7.81202e+07	1.86871e+08	1.9691e+08	1.65043e+08	88430206	2	3	3	3	3	3	3	3
XP_003188715.1	casein kinase I hhp1 [Aspergillus niger CBS 513.88]	1.72464e+07	1.89212e+08	1.25241e+08	1.03103e+08	8.63732e+07	5.27877e+07	4.79359e+07	43707146	1	3	3	4	4	3	3	4
XP_001398040.1	methylenetetrahydrofolate dehydrogenase [NAD+] [Aspergillus niger CBS 513.88]	4.06578e+08	1.28481e+08	5.55805e+07	8.25761e+07	3.37752e+07	4.5123e+07	7.59829e+07	72936116	2	2	1	2	1	2	2	2
XP_001401858.1	hypothetical protein ANI_1_846184 [Aspergillus niger CBS 513.88]		6.98957e+07	5.76164e+07	1.44114e+08	1.28713e+08	9.66173e+07	1.37633e+08	114143984		2	2	3	3	3	3	3
XP_001399223.1	endo-1,3(4)-beta-glucanase [Aspergillus niger CBS 513.88]				1.03794e+07	9.47494e+06	1.8469e+07	1.42803e+08	218545984				1	1	1	2	2
XP_001400395.2	nucleolin protein Nsr1 [Aspergillus niger CBS 513.88]		1.33958e+08	1.00085e+08	3.82625e+07	2.38653e+07	1.05911e+07	2.75071e+07	27185109		2	2	2	2	2	2	2
XP_001399748.2	prephenate dehydrogenase [NADP+] [Aspergillus niger CBS 513.88]		3.64582e+07	9.92764e+06	5.18019e+07	4.51534e+07	3.86964e+07	4.84124e+07	129442200		2	2	3	3	3	3	3
XP_001389649.1	60S ribosomal protein L17 [Aspergillus niger CBS 513.88]	1.81296e+08	7.10975e+08	6.83775e+08	5.76742e+08	5.91776e+08	3.58303e+08	3.6134e+08	453887952	2	2	2	2	2	2	2	2
XP_001396797.1	NAD dehydrogenase [Aspergillus niger CBS 513.88]	2.42592e+08	6.26004e+07	3.66975e+07	3.93725e+07	3.67215e+07	1.20541e+08	7.74859e+07	8.62751e+06	2	1	1	2	2	3	2	2
XP_001397300.2	hypothetical protein ANI_1_1808134 [Aspergillus niger CBS 513.88]		9.29977e+06	1.62743e+07	1.77336e+07	3.29013e+07	5.47418e+07	8.45848e+07	8.0661e+07		1	1	1	1	1	1	1
XP_001391011.2	CRAL/TRIO domain protein [Aspergillus niger CBS 513.88]		1.05428e+08	6.12661e+07	5.6859e+07	6.37876e+07	7.79475e+07	8.80137e+06	12864870		4	4	3	4	4	1	2
XP_001392103.2	YdiU domain protein [Aspergillus niger CBS 513.88]		5.50862e+07	5.49274e+07	4.73098e+07	3.57608e+07	3.10066e+07	3.10182e+07	32317398		2	2	2	2	2	2	2
XP_001399172.1	general amidase-B [Aspergillus niger CBS 513.88]	4.53679e+07	5.59551e+07	6.40361e+07	9.91615e+07	7.02651e+07	6.58903e+07	2.10562e+07	6199772	1	2	2	3	3	3	3	2
XP_001398153.1	hypothetical protein ANI_1_1146144 [Aspergillus niger CBS 513.88]		1.72616e+08	2.14447e+08	2.04383e+08	1.93066e+08	2.30931e+08	1.76208e+08	105730576		2	2	2	2	2	2	2
XP_001398837.1	peptidase family M28 family [Aspergillus niger CBS 513.88]	2.76163e+07	2.79976e+08	2.07173e+08	1.6377e+08	1.52491e+08	2.3153e+08	3.36131e+08	2.80511e+08	1	1	3	3	2	3	3	2
XP_001396441.1	ABC drug exporter AtrF [Aspergillus niger CBS 513.88]	8.72707e+06	4.94821e+07	1.00853e+08	1.1512e+08	1.68569e+08	1.65667e+08	4.53173e+07	7.36682e+06	1	1	2	1	2	2	1	1
XP_001388680.1	hypothetical protein ANI_1_318014 [Aspergillus niger CBS 513.88]							180672	40136945							1	3
XP_001393953.1	esterase/lipase [Aspergillus niger CBS 513.88]		7.71534e+06	2.3832e+07	3.09037e+07	2.41864e+07	2.36255e+07	1.14383e+07	8.14756e+06		1	2	2	2	2	1	1
XP_001400635.1	NADH-ubiquinone oxidoreductase subunit [Aspergillus niger CBS 513.88]		9.25853e+07	8.91796e+07	9.80028e+07	1.00164e+08	9.76389e+07	9.6071e+07	45021092		2	2	2	2	2	2	1
XP_001389740.1	prefoldin subunit 4 [Aspergillus niger CBS 513.88]		2.00418e+08	1.8022e+08	1.46548e+08	1.00668e+08	5.09451e+07	2.76406e+07	72864684		2	2	2	2	1	1	2
XP_001401550.1	60S ribosomal protein L36 [Aspergillus niger CBS 513.88]	7.4892e+07	7.89445e+08	5.90681e+08	3.81587e+08	2.66168e+08	1.65267e+08	2.1733e+08	726120144	2	2	2	2	2	2	2	2
XP_001396326.2	triacylglycerol lipase [Aspergillus niger CBS 513.88]					2.76573e+07	4.07905e+07	1.26793e+08	3.29671e+07					3	3	3	3
XP_001399344.2	aminotransferase family protein (LolT) [Aspergillus niger CBS 513.88]		6.32596e+08	5.68806e+08	5.10046e+08	5.74438e+08	4.04753e+08	2.69439e+08	5.98319e+07		5	5	5	5	5	5	3
XP_001397772.2	Kynureninase 1 [Aspergillus niger CBS 513.88]	5.93193e+07	1.98718e+08	2.56939e+08	1.73476e+08	1.58204e+08	1.48557e+08	1.86966e+08	201256476	2	4	4	4	4	4	4	4
XP_001396600.2	imidazoleglycerol-phosphate dehydratase [Aspergillus niger CBS 513.88]		2.65106e+07	2.27163e+07	2.56725e+07	1.40192e+07	2.9169e+07	2.54847e+07	45482990		2	2	1	1	2	2	2
XP_001392096.2	cell polarity protein (Alp11) [Aspergillus niger CBS 513.88]		1.45024e+08	1.41666e+08	1.02712e+08	9.08589e+07	1.56028e+07	2.8041e+07	3784776		2	2	2	2	2	2	1
XP_001395684.1	tetratricopeptide repeat domain protein [Aspergillus niger CBS 513.88]	9.35028e+08	2.68773e+08	2.6466e+08	1.39461e+08	9.56174e+07	1.04256e+08	1.30528e+08	30458348	2	2	2	2	2	1	1	1
XP_001394596.2	6-phosphogluconate dehydrogenase, decarboxylating [Aspergillus niger CBS 513.88]	2.72023e+07	1.60203e+07	1.12184e+07	5.5424e+06	1.15942e+07	5.56127e+06	5.4157e+06	32355685	1	1	1	1	1	1	1	2
XP_001402065.2	clathrin light chain [Aspergillus niger CBS 513.88]		2.48398e+08	3.73683e+08	2.19692e+08	1.97245e+08	1.64973e+08	1.17828e+08	186248764		2	3	3	3	3	3	3
XP_001402206.2	vesicle transport protein ykt6 [Aspergillus niger CBS 513.88]		4.02742e+07	3.18708e+07	4.36206e+07	4.3503e+07	4.68139e+07	1.08203e+07	10599504		1	2	2	2	2	1	1
XP_001399152.1	glycosyl hydrolase [Aspergillus niger CBS 513.88]		6.91989e+07	4.81806e+07	3.00684e+07	2.60602e+07	1.61585e+07	7.80268e+06			2	2	2	2	2	1
XP_001394962.2	cell division control protein 42 [Aspergillus niger CBS 513.88]		1.86445e+08	1.57803e+08	1.45678e+08	1.21729e+08	6.77226e+07	5.1789e+07	19695041		4	3	4	4	3	2	2
XP_001391996.1	hypothetical protein ANI_1_2118064 [Aspergillus niger CBS 513.88]	3.0387e+07	1.09033e+08	2.06112e+08	1.28967e+08	1.59827e+08	1.31738e+08	1.02036e+08	30213960	1	3	4	4	4	4	4	3
XP_001390571.2	dynamin-related protein DNM1 [Aspergillus niger CBS 513.88]		1.89123e+07	1.39554e+07	1.25037e+07	1.52075e+07	4.43912e+06	1.09412e+07	2865509		2	2	2	2	1	2	1
XP_001395059.1	hypothetical protein ANI_1_1438094 [Aspergillus niger CBS 513.88]		2.65071e+07	1.13793e+07	2.77628e+07	2.36431e+07	1.67634e+07	1.44214e+07	37683759		3	2	3	3	3	2	3
XP_001391021.2	short chain dehydrogenase/reductase family oxidoreductase [Aspergillus niger CBS 513.88]	3.01334e+08	6.20414e+07	7.30414e+07	8.19355e+07	7.84381e+07	9.3676e+07	1.04545e+08	5.33409e+07	1	1	3	3	3	3	3	3
XP_001395530.1	endoglucanase-4 [Aspergillus niger CBS 513.88]			1.5485e+08	1.38366e+09	9.54206e+08	3.58399e+09	1.85365e+10	9693258420			1	1	1	1	2	1
XP_001390315.1	transport protein SEC61 subunit alpha [Aspergillus niger CBS 513.88]		1.16745e+08	3.39294e+07	4.76312e+07	5.45644e+07	2.75855e+07	4.46324e+07	46685868		4	2	3	4	2	2	4
XP_001389309.2	COPII-coated vesicle membrane protein [Aspergillus niger CBS 513.88]	7.00435e+10	1.0408e+10	9.07934e+09	3.77867e+09	2.78635e+09	2.94882e+09	3.17421e+09	492344000	1	3	3	3	3	3	3	1
XP_001390251.1	protein qutG [Aspergillus niger CBS 513.88]	4.00809e+09	9.04876e+08	6.70783e+08	4.18134e+08	3.4702e+08	3.00462e+08	2.984e+08	113819728	2	3	3	3	3	3	2	2
XP_001401224.2	chorismate mutase [Aspergillus niger CBS 513.88]	1.01978e+08	1.46748e+07	3.10115e+07	4.75093e+07	5.1679e+07	6.38607e+07	8.09764e+07	4.59326e+07	2	1	2	3	4	4	4	4
XP_001390945.1	calcium-binding protein NCS1 [Aspergillus niger CBS 513.88]	1.12847e+08	4.59235e+07	5.41092e+07	2.95596e+07	4.98439e+07	1.53579e+07	3.34057e+07	28279085	1	2	2	3	3	2	3	2
XP_001402073.2	nitroreductase family protein [Aspergillus niger CBS 513.88]	6.23323e+07	6.4977e+06	2.42403e+07	2.34355e+07	4.56187e+07	4.9192e+07	4.71708e+07	29132548	1	1	2	1	2	2	2	1
XP_001396119.1	hypothetical protein ANI_1_2392104 [Aspergillus niger CBS 513.88]		2.93133e+08	4.51313e+08	4.17806e+08	4.33293e+08	2.80474e+08	1.84836e+08	70305501		3	3	3	3	3	3	3
XP_001389479.1	short chain dehydrogenase family protein [Aspergillus niger CBS 513.88]				4.10833e+07	7.70801e+07	6.3644e+07	2.73176e+07	15310376				4	4	3	3	2
XP_001400456.1	glycerol uptake facilitator [Aspergillus niger CBS 513.88]	2.12987e+07	1.158e+08	7.64809e+07	2.92387e+07	2.27642e+07	4.64964e+06	2.19402e+07	5.95099e+07	1	3	3	2	3	1	2	3
XP_001392312.2	3-oxoacyl-(acyl-carrier-protein) reductase [Aspergillus niger CBS 513.88]		8.04972e+07	3.80018e+07	1.86166e+07	1.11927e+07	1.3061e+07	2.07885e+07	7974069		2	2	2	1	2	2	1
XP_001394094.2	cullin binding protein CanA, partial [Aspergillus niger CBS 513.88]	5.82484e+07	1.2708e+08	7.46904e+07	4.36281e+07	4.53603e+07	4.18925e+07	2.63201e+07	45999124	1	2	2	2	2	2	2	1
XP_001394567.1	hypothetical protein ANI_1_2076094 [Aspergillus niger CBS 513.88]	3.52105e+07	6.76098e+07	1.1758e+07	3.22894e+07	7.14403e+07	1.20309e+08	9.75839e+07	2712993	1	1	1	1	2	2	2	1
XP_001401902.1	aryl-alcohol dehydrogenase [Aspergillus niger CBS 513.88]	3.13608e+07	4.9319e+07	8.45183e+07	7.84372e+07	6.36836e+07	4.52105e+07	1.13224e+07	41390147	1	2	2	2	2	2	1	2
XP_001399342.1	tyrosyl-tRNA synthetase, cytoplasmic [Aspergillus niger CBS 513.88]		1.12898e+08	7.23233e+07	7.53089e+07	5.39652e+07	3.87699e+07	3.00517e+07	27519328		3	3	3	3	2	2	2
XP_001400393.1	cytochrome c oxidase copper chaperone [Aspergillus niger CBS 513.88]		4.27423e+07	1.35739e+08	4.73959e+07	7.72406e+07	6.72422e+07	9.39477e+07	64875035		2	3	3	3	3	3	3
XP_001393838.2	hypothetical protein ANI_1_652084 [Aspergillus niger CBS 513.88]			8.31577e+06	5.39439e+07	7.16962e+07	2.70101e+07					1	1	1	1
XP_001389505.1	ATP synthase subunit g [Aspergillus niger CBS 513.88]	1.09639e+08	2.129e+08	1.976e+08	1.21716e+08	1.83058e+08	1.79844e+08	2.16317e+08	96910529	1	2	2	2	2	2	2	2
XP_001402338.1	fructosyl amino acid oxidase [Aspergillus niger CBS 513.88]	7.04378e+06	4.40487e+07	2.73229e+07	4.05783e+07	4.04736e+07	7.29299e+07	4.60079e+07		1	2	2	2	2	2	2
XP_001395465.2	peptidyl-prolyl cis-trans isomerase ssp-1 [Aspergillus niger CBS 513.88]		2.60843e+08	2.61253e+08	1.95762e+08	1.78745e+08	1.51129e+08	5.30241e+07	107051018		4	4	3	4	4	2	4
XP_001397780.1	ketoreductase [Aspergillus niger CBS 513.88]	9.07515e+06	6.58048e+07	3.39164e+07	7.71672e+07	4.92639e+07	2.69545e+07	3.13886e+07	131047760	1	3	3	4	4	3	3	4
XP_001394099.1	hypothetical protein ANI_1_150094 [Aspergillus niger CBS 513.88]	5.38497e+08	1.59178e+08	1.24086e+08	7.39718e+07	6.21613e+07	5.11219e+07	5.42944e+07	18440160	1	2	2	2	2	2	2	2
XP_001393394.2	hypothetical protein ANI_1_992084 [Aspergillus niger CBS 513.88]	8.7656e+06	1.13334e+07	1.55597e+07	2.40134e+07	3.39676e+07	3.36117e+07	1.39464e+07	1.35565e+07	1	1	1	2	2	2	1	2
XP_001400825.1	WW domain protein [Aspergillus niger CBS 513.88]		4.67668e+08	3.53173e+08	3.66621e+08	3.58066e+08	2.33401e+08	2.13003e+08	131185037		3	3	3	3	2	2	3
XP_001393646.1	AP endonuclease, family 2 [Aspergillus niger CBS 513.88]		1.2727e+08	1.30767e+08	1.44939e+08	2.11017e+08	9.62615e+07	2.91368e+07	10621882		3	3	3	3	3	2	1
XP_001399395.2	lysophospholipase A [Aspergillus niger CBS 513.88]	2.91338e+07	2.00789e+07	1.34612e+07	1.28544e+08	2.58053e+08	3.13868e+08	4.43168e+08	253345632	1	1	1	1	2	2	2	2
XP_001391242.2	5-formyltetrahydrofolate cyclo-ligase [Aspergillus niger CBS 513.88]		6.52861e+07	6.25967e+07	4.2442e+07	3.57399e+07	2.71048e+07	2.77721e+07	30392623		2	2	2	2	2	2	2
XP_001393122.1	60S ribosomal protein L31 [Aspergillus niger CBS 513.88]	8.17257e+07	8.2559e+08	6.82365e+08	5.37738e+08	4.54071e+08	3.786e+08	6.78496e+07	1531028764	1	3	3	3	3	3	2	3
XP_001397097.1	small nuclear ribonucleoprotein F [Aspergillus niger CBS 513.88]		1.77407e+07	1.61648e+07	1.29999e+07	7.28292e+06	8.12271e+06	5.55593e+06	18064232		1	1	1	1	1	1	1
XP_001397916.1	glutathione S-transferase [Aspergillus niger CBS 513.88]		1.41327e+08	1.27233e+08	1.30809e+08	1.21962e+08	1.05422e+08	2.23181e+07	46809416		2	2	2	2	2	1	2
XP_003188891.1	stress responsive A/B barrel domain protein [Aspergillus niger CBS 513.88]		1.20601e+08	1.5958e+08	1.18219e+08	7.86055e+07	7.56746e+07	1.38656e+07	56868212		3	3	3	2	3	1	1
XP_001391218.2	D-xylulose reductase A [Aspergillus niger CBS 513.88]	1.21105e+07	4.08218e+07	2.83139e+07	2.14145e+07	1.05939e+07	1.0922e+07	1.89065e+07		1	1	1	1	1	1	1
XP_001393739.2	mismatched base pair and cruciform DNA recognition protein [Aspergillus niger CBS 513.88]								25952994								1
XP_001388854.1	cytosine deaminase [Aspergillus niger CBS 513.88]		8.9184e+07	8.51215e+07	6.17225e+07	5.03558e+07	4.55192e+07	4.09289e+07	80235628		2	2	2	2	2	2	2
XP_001392483.1	CORD and CS domain protein [Aspergillus niger CBS 513.88]	2.9323e+08	3.75393e+07	4.09397e+06	5.19517e+07	4.66344e+07	1.34416e+08	1.44731e+07	58405340	1	1	1	2	2	2	2	2
XP_003188829.1	histone H1 [Aspergillus niger CBS 513.88]	1.37109e+07	3.53831e+08	2.53053e+08	2.41612e+08	1.3564e+08	1.40809e+08	8.36109e+07	55113286	1	2	2	2	2	2	2	2
XP_001395801.1	NADH-ubiquinone oxidoreductase subunit [Aspergillus niger CBS 513.88]	6.51146e+06	4.5067e+07	4.69803e+07	7.1407e+07	8.86174e+07	1.79137e+08	8.27146e+06	76246499	1	1	1	2	2	2	1	2
XP_003188943.1	hypothetical protein ANI_1_848144 [Aspergillus niger CBS 513.88]		4.45906e+07	1.68851e+08	1.98294e+07	1.72899e+07	3.51424e+07	3.42001e+07	26372221		1	2	1	1	1	2	2
XP_001400692.2	3'(2'),5'-bisphosphate nucleotidase [Aspergillus niger CBS 513.88]	6.61975e+07	3.38571e+07	2.26722e+07	7.32135e+07	8.11263e+07	5.5959e+07	8.01603e+07	5.13139e+07	1	2	1	2	2	1	2	2
XP_001391978.2	mucin-7 precursor [Aspergillus niger CBS 513.88]		2.35044e+07	8.2102e+06	1.2767e+07	1.4961e+07	9.74329e+06	2.86745e+06	2.95072e+06		1	1	1	1	1	1	1
XP_001399887.2	hypothetical protein ANI_1_2696024 [Aspergillus niger CBS 513.88]	4.46189e+07	1.21346e+08	1.23458e+08	1.10294e+08	1.16883e+08	6.62715e+07	7.13403e+07	103293244	1	2	2	2	2	2	2	2
XP_001396876.2	hypothetical protein ANI_1_1362134 [Aspergillus niger CBS 513.88]								17304072								1
XP_001398079.2	bis(5'-nucleosyl)-tetraphosphatase [Aspergillus niger CBS 513.88]			1.10747e+07	1.45812e+07	1.43062e+07	9.55774e+06					1	1	1	1
XP_001392582.1	tripeptidyl-peptidase sed2 [Aspergillus niger CBS 513.88]	9.3322e+07	1.39148e+08	2.36055e+08	5.86653e+07	1.19863e+07	4.02117e+07	1.38048e+08	3.0564e+07	1	3	3	2	2	2	3	2
XP_001391329.2	hypothetical protein ANI_1_308064 [Aspergillus niger CBS 513.88]				4.49779e+06	3.95668e+06	2.31331e+06						1	1	1
XP_001401952.1	ribose-phosphate pyrophosphokinase [Aspergillus niger CBS 513.88]		1.68554e+07	2.55691e+07	2.32877e+07	2.20227e+07	4.53043e+07	4.69741e+07	60889447		2	3	2	2	3	3	3
XP_001392754.1	3-hydroxyisobutyrate dehydrogenase [Aspergillus niger CBS 513.88]	6.54269e+07	1.69729e+07	1.30399e+07	4.58953e+07	2.79638e+07	4.17355e+07	3.87508e+07	191409534	2	2	1	3	2	2	2	2
XP_001396524.2	acyl-CoA dehydrogenase [Aspergillus niger CBS 513.88]			1.80549e+07	4.4301e+07	5.36803e+07	7.98996e+07	4.58798e+07	3.79385e+06			3	3	3	3	3	1
XP_001395086.2	LYR family protein [Aspergillus niger CBS 513.88]			7.29254e+06	1.22168e+07	1.61492e+07	2.72841e+07	3.65108e+07	23141632			1	1	1	1	1	1
XP_001398070.1	hypothetical protein ANI_1_1988144 [Aspergillus niger CBS 513.88]	2.69198e+07	4.90924e+07	6.85762e+06	3.47317e+07	2.71579e+07	3.72128e+07	6.4881e+07	60535816	1	2	1	2	2	2	2	1
XP_001389271.2	histidyl-tRNA synthetase [Aspergillus niger CBS 513.88]	9.81483e+07	9.91711e+07	4.59335e+07	3.0357e+07	3.7935e+07	2.87386e+07	2.03983e+07	62109612	2	3	2	2	2	3	1	3
XP_001402282.2	sorting nexin mvp1 [Aspergillus niger CBS 513.88]	1.9315e+07	2.12012e+07	3.46382e+07	3.69885e+07	3.09272e+07	2.48926e+07	1.92562e+07	14235939	1	1	2	2	2	2	2	2
XP_001398306.1	DnaJ domain protein Psi [Aspergillus niger CBS 513.88]	4.67227e+08	1.84543e+08	1.81631e+08	9.02792e+07	1.07075e+08	1.2837e+08	1.42173e+08	81751208	1	1	1	2	1	2	2	1
XP_001399561.1	lectin family integral membrane protein [Aspergillus niger CBS 513.88]	2.52905e+07	7.43038e+07	4.8031e+07	7.07977e+07	7.90938e+07	3.49457e+07	7.96642e+06	18608064	2	3	3	3	3	2	1	2
XP_001399197.1	sugar transporter [Aspergillus niger CBS 513.88]		7.28223e+08	5.40115e+08	4.18696e+08	3.69978e+08	3.40091e+08	2.82911e+08	89830036		4	4	3	4	3	3	2
XP_001397494.1	histone H2A.Z [Aspergillus niger CBS 513.88]		9.36879e+07	8.13514e+07	1.88362e+07	1.43185e+07	5.19745e+07	5.39917e+07	78354238		2	2	1	1	2	2	2
XP_001400355.1	glycine-rich RNA-binding protein 2 [Aspergillus niger CBS 513.88]		4.12211e+08	5.63267e+08	3.97533e+08	3.13905e+08	2.09627e+08	9.59347e+07	48044518		1	1	1	1	1	1	1
XP_001395809.1	hypothetical protein ANI_1_910104 [Aspergillus niger CBS 513.88]		1.43473e+07	1.16057e+07	1.68154e+07	1.71377e+07	1.65551e+07	1.99314e+07	1.55662e+07		2	1	2	2	2	2	2
XP_001397645.1	Sec23/Sec24 family protein [Aspergillus niger CBS 513.88]	2.5157e+08	1.57493e+08	1.229e+08	8.94258e+07	1.13982e+08	8.47572e+07	1.77206e+08	70843784	2	4	3	4	4	4	4	3
XP_001392770.1	cytochrome b-c1 complex subunit 8 [Aspergillus niger CBS 513.88]	1.20709e+08	1.07476e+08	8.09658e+07	8.66359e+07	7.3154e+07	9.20571e+07	4.83645e+07	35309080	2	2	1	1	1	1	1	1
XP_001394278.1	SH3 domain-containing protein [Aspergillus niger CBS 513.88]		9.90461e+07	1.00554e+08	7.31314e+07	5.02416e+07	3.01621e+07	1.66663e+07	1.702e+07		4	4	4	4	3	2	3
XP_001398595.1	xenobiotic compound monooxygenase, DszA family [Aspergillus niger CBS 513.88]			4.762e+06	6.43926e+06	4.68652e+06	2.87683e+06					1	1	1	1
XP_001392182.1	transcription factor btf3 [Aspergillus niger CBS 513.88]	4.09806e+08	1.76993e+08	1.08008e+08	1.04008e+08	8.94013e+07	8.6879e+07	8.76776e+07	32228494	2	3	3	3	1	2	2	1
XP_001400249.2	lactobacillus shifted protein [Aspergillus niger CBS 513.88]		8.12586e+07	7.08555e+07	6.97392e+07	7.73482e+07	1.42656e+08	1.53113e+07	116633222		1	2	2	2	2	1	2
XP_001399813.1	SNARE-dependent exocytosis protein (Sro7) [Aspergillus niger CBS 513.88]		2.46867e+07	1.5434e+07	3.11232e+07	4.66424e+07	3.50633e+07	2.25035e+07	7.46244e+06		2	2	3	3	3	2	2
XP_001392121.1	porphobilinogen synthase [Aspergillus niger CBS 513.88]						1.74638e+07	1.19763e+07							1	1
XP_001395839.2	chitin biosynthesis protein (Chs5) [Aspergillus niger CBS 513.88]		7.03819e+07	6.92045e+07	8.75142e+07	8.88561e+07	9.59537e+07	4.27375e+07	11705901		2	2	2	2	2	2	2
XP_001391356.2	SUN domain protein (Uth1) [Aspergillus niger CBS 513.88]		2.22045e+08	2.38382e+08	1.63687e+08	1.58648e+08	2.06391e+08	1.04732e+08			1	1	1	1	1	1
XP_001397263.1	chitin binding domain protein Peritrophin-A [Aspergillus niger CBS 513.88]							1.65667e+07	52183956							1	1
XP_001399941.1	60S ribosomal protein L22 [Aspergillus niger CBS 513.88]	8.36098e+07	7.7699e+08	5.56374e+08	4.4656e+08	3.16248e+08	1.57137e+08	1.92943e+08	341856300	1	2	2	2	2	1	2	2
XP_001395907.2	proteinase [Aspergillus niger CBS 513.88]	5.58345e+06	6.2825e+07	9.41494e+07	1.25589e+08	1.85066e+08	2.02244e+08	1.37103e+08	49528359	1	2	3	3	3	3	3	3
XP_001400657.1	hypothetical protein ANI_1_52124 [Aspergillus niger CBS 513.88]	8.95195e+07	1.55312e+08	1.54849e+08	7.55433e+07	1.51915e+08	4.00267e+07	6.24117e+07	73142024	1	1	1	1	1	1	1	1
XP_001400711.2	hypothetical protein ANI_1_140124 [Aspergillus niger CBS 513.88]	5.21666e+07	1.55099e+08	1.42624e+08	8.4828e+07	6.41358e+07	5.27617e+07	5.28278e+07	64286396	1	2	2	2	2	2	2	2
XP_001389654.2	hypothetical protein ANI_1_1690014 [Aspergillus niger CBS 513.88]		1.9826e+07	1.83055e+07	8.90222e+06	9.44862e+06	6.32376e+06				1	1	1	1	1
XP_001389100.2	hypothetical protein ANI_1_874014 [Aspergillus niger CBS 513.88]		6.00591e+06	8.4696e+07	3.66518e+07	8.51383e+07	9.21834e+07	7.41438e+07	125303856		1	1	1	1	1	1	1
XP_001390771.1	protein AkeP [Aspergillus niger CBS 513.88]		1.81986e+07	4.00898e+07	5.70943e+07	5.34998e+07	3.27867e+07	8.21649e+06			2	3	3	3	3	1
XP_001391831.2	peptide methionine sulfoxide reductase [Aspergillus niger CBS 513.88]		4.71105e+07	2.48919e+07	6.73032e+07	3.42099e+07	6.93928e+07	7.38554e+07	286883684		2	1	3	2	3	3	3
XP_001400207.2	RNA binding protein (Arp) [Aspergillus niger CBS 513.88]	1.63341e+07	1.17452e+08	7.18582e+07	8.84878e+07	6.53602e+07	3.00538e+07	1.35477e+07	3122193	1	2	2	2	2	2	1	1
XP_001388717.1	Rhodanese domain protein [Aspergillus niger CBS 513.88]		6.86161e+07	9.20284e+07	1.20669e+08	1.26431e+08	1.12376e+08	8.43992e+07	86783016		2	2	2	2	2	2	2
XP_001398008.1	hypothetical protein ANI_1_934144 [Aspergillus niger CBS 513.88]	9.60083e+07	1.92595e+08	1.28517e+08	6.75045e+07	9.679e+07	5.38399e+06	4.0499e+07		2	2	2	2	1	1	1
XP_001397813.1	nonsense-mediated mRNA decay protein (Nmd5) [Aspergillus niger CBS 513.88]	2.08562e+10	3.11621e+09	2.43274e+09	1.29965e+09	9.53061e+08	1.22144e+09	1.70034e+09	779793024	3	3	3	3	2	2	3	1
XP_001392737.2	hypothetical protein ANI_1_874074 [Aspergillus niger CBS 513.88]		1.70681e+07	2.64618e+07	1.01953e+07	1.12841e+07	6.82908e+06	9.74507e+06	20658842		2	2	1	1	1	1	2
XP_001397783.1	NAD-binding Rossmann fold oxidoreductase family protein [Aspergillus niger CBS 513.88]	5.0879e+07	1.26116e+08	6.60791e+07	7.18645e+07	4.15564e+07	4.31542e+07	3.46029e+07	12230410	1	2	1	2	1	1	1	1
XP_001400184.1	arabinan endo-1,5-alpha-L-arabinosidase C [Aspergillus niger CBS 513.88]	3.73535e+08	1.1668e+09	9.68699e+08	6.75781e+08	1.02852e+09	1.70075e+09	3.44981e+09	4778269476	1	3	3	3	3	3	3	3
XP_001399082.1	sarcoplasmic/endoplasmic reticulum calcium ATPase 1 [Aspergillus niger CBS 513.88]	2.21523e+07	8.18931e+07	4.25004e+07	1.94062e+07	2.58446e+06	8.81687e+06			1	2	2	2	1	1
XP_001395553.2	coatomer subunit zeta [Aspergillus niger CBS 513.88]		9.77781e+07	6.32293e+07	4.59823e+07	2.53187e+07	2.80619e+07	5.1043e+06	1.28777e+07		2	2	2	2	2	1	2
XP_001401725.2	hypothetical protein ANI_1_1754184 [Aspergillus niger CBS 513.88]	3.65272e+07	5.9032e+07	4.08111e+07	7.82357e+07	1.00718e+08	7.00027e+07	1.95773e+07		1	2	2	2	2	2	1
XP_001401499.1	asparagine synthetase [glutamine-hydrolyzing] 2 [Aspergillus niger CBS 513.88]	2.81226e+07	1.04747e+08	2.11394e+07	1.41497e+07	1.9138e+07	6.05113e+07	7.28404e+07	80003508	2	4	2	2	3	4	4	4
XP_001402469.2	carboxylesterase [Aspergillus niger CBS 513.88]	9.30597e+07	3.14049e+07	4.20957e+07	1.50036e+07	1.4848e+07	1.53522e+07	1.66815e+07	23652106	1	1	1	1	1	1	1	1
XP_001393642.2	endopolygalacturonase D [Aspergillus niger CBS 513.88]	2.04617e+08	4.2661e+07	3.91309e+07	4.22029e+07	3.4757e+07	4.18074e+07	1.04846e+08	39304452	1	1	1	1	1	1	1	1
XP_001397493.2	R3H domain protein [Aspergillus niger CBS 513.88]				1.80604e+07	1.77931e+07	1.62959e+07	1.57377e+07					1	1	1	1
XP_001401048.2	glycosyl hydrolase, family 92 protein [Aspergillus niger CBS 513.88]	6.86986e+07	1.7464e+07	1.18508e+07	2.26335e+06	5.09163e+06	4.52541e+06	1.05375e+07	28510872	1	1	1	1	1	1	2	2
XP_001390497.2	1,3-beta-glucanosyltransferase gel3 [Aspergillus niger CBS 513.88]							5.33844e+07	62404470							2	2
XP_001401563.1	CAAX prenyl protease 1 [Aspergillus niger CBS 513.88]		7.78097e+07	5.24952e+07	7.26277e+07	4.85718e+07	4.66171e+07	8.74688e+07	1.15551e+07		3	3	3	2	2	2	2
XP_001392877.1	possible replication factor-a protein [Aspergillus niger CBS 513.88]	8.64987e+07	7.59413e+07	1.49324e+08	6.56646e+07	3.98152e+07	1.17109e+08	8.41359e+07	30911132	2	2	2	2	2	2	2	2
XP_001396803.1	hypothetical protein ANI_1_1316134 [Aspergillus niger CBS 513.88]		1.1926e+08	6.2869e+07	3.16046e+07	4.28694e+07	2.67493e+07				2	2	2	2	2
XP_001392155.1	metal homeostasis factor ATX1 [Aspergillus niger CBS 513.88]		5.41887e+07	2.42809e+07							1	1
XP_001397656.1	class II aldolase/adducin domain protein [Aspergillus niger CBS 513.88]			1.10131e+07	1.40197e+07	1.76693e+07	1.02417e+07					1	1	1	1
XP_001391688.1	cell polarity protein (Tea1) [Aspergillus niger CBS 513.88]		9.61275e+06	2.2997e+07	1.3876e+07	1.41689e+07	1.45855e+07	2.66774e+07	32821168		1	1	1	1	1	1	1
XP_001399975.1	S-adenosylmethionine-dependent methyltransferase superfamily domain-containing protein [Aspergillus niger CBS 513.88]	1.39031e+07	5.74753e+07	1.49602e+07	1.53362e+06	1.84384e+07	2.90959e+07	1.4765e+07	12390005	1	2	1	1	1	2	1	2
XP_001392464.1	heat shock protein hsp98 [Aspergillus niger CBS 513.88]	1.11898e+08	4.35849e+07	5.34587e+07	5.45392e+07	4.64503e+07	4.30611e+07	6.13253e+07	27606002	2	2	2	2	2	2	1	1
XP_001396627.2	calcineurin subunit B [Aspergillus niger CBS 513.88]		9.34295e+07	8.87538e+07	6.27806e+07	6.01265e+07	4.94205e+07	1.54502e+07	7.7351e+06		2	2	2	2	2	2	2
XP_001401805.1	hypothetical protein ANI_1_780184 [Aspergillus niger CBS 513.88]		3.48557e+07	1.9707e+07	6.46779e+07	8.13746e+07	3.16511e+07	2.9848e+07	32587008		1	1	2	2	1	1	2
XP_001395986.1	hypothetical protein ANI_1_1100104 [Aspergillus niger CBS 513.88]	4.97731e+07	8.74977e+07	7.88868e+07	3.60709e+07	1.75167e+07	3.2431e+07	3.75277e+06	8598576	1	2	2	2	1	2	1	1
XP_001390713.2	short chain type dehydrogenase [Aspergillus niger CBS 513.88]	2.3096e+07	6.91104e+07	5.1482e+07	3.29213e+07	2.53204e+07	2.37018e+07	1.73981e+07	12089958	1	2	2	2	2	2	1	1
XP_001389145.2	caffeine-induced death protein Cid2 [Aspergillus niger CBS 513.88]	5.30742e+07	5.90066e+07	9.17722e+07	1.01511e+08	1.06951e+08	1.14797e+08	8.32483e+07	4.2662e+07	1	3	3	3	3	3	3	2
XP_001394947.1	protein mannosyltransferase 1 [Aspergillus niger CBS 513.88]		2.08202e+07	2.78541e+07	1.93156e+07	2.11081e+07	8.52003e+06	9.5105e+06	7657038		1	1	1	1	1	1	1
XP_001396547.1	60S ribosomal protein L28e [Aspergillus niger CBS 513.88]	5.82581e+07	7.19049e+08	5.09241e+08	2.66144e+08	2.42817e+08	1.76719e+08	2.67086e+08	353635232	1	2	2	2	2	2	2	2
XP_001399079.1	eukaryotic translation initiation factor 3 subunit J [Aspergillus niger CBS 513.88]		7.11447e+07	5.78143e+07	2.70608e+07	2.48241e+07	1.12605e+07	1.2221e+07	15423240		1	1	1	1	1	1	1
XP_001389764.1	flavoprotein oxygenase [Aspergillus niger CBS 513.88]	1.42249e+08	2.35695e+08	2.61783e+08	3.01023e+08	2.70383e+08	9.69799e+07	1.06321e+08	85702666	2	3	3	3	3	2	3	2
XP_001401013.2	topoisomerase II associated protein (Pat1) [Aspergillus niger CBS 513.88]		4.71607e+07	3.28308e+07	2.43282e+07	2.70287e+07	1.36927e+07	1.58731e+07	16856747		2	2	2	2	2	2	2
XP_001398046.2	C6 transcription factor [Aspergillus niger CBS 513.88]	1.3758e+07	1.38555e+07	6.45782e+07	8.38282e+07	2.64409e+07	7.10384e+07	2.95151e+07	9296824	1	1	2	2	1	2	1	1
XP_001401541.1	ubiquitin conjugation factor E4 [Aspergillus niger CBS 513.88]	2.8353e+07	3.90388e+07	3.7987e+07	4.32621e+07	3.18083e+07	5.59753e+07	1.4352e+07		1	4	4	4	4	4	2
XP_001395062.2	chitin synthase activator (Chs3) [Aspergillus niger CBS 513.88]			4.43164e+07	3.13752e+07	3.09212e+07						2	2	2
XP_001390180.1	3-ketoacyl-acyl carrier protein reductase [Aspergillus niger CBS 513.88]		1.36919e+08	1.28535e+08	1.03774e+08	1.00072e+08	3.74409e+07	3.08008e+07	55447658		2	2	2	2	1	2	2
XP_001391137.1	lipase 1 precursor [Aspergillus niger CBS 513.88]		8.27809e+07	1.63308e+08	1.23777e+08	8.23049e+07	7.42652e+07	6.83421e+07			2	3	3	2	2	2
XP_001391360.2	intermembrane space import and assembly protein 40 [Aspergillus niger CBS 513.88]		1.59361e+08	1.1745e+08	1.0004e+08	8.54414e+07	8.06093e+07	6.60538e+07	33890720		1	1	1	1	1	1	1
XP_001399345.2	GYF domain protein [Aspergillus niger CBS 513.88]		4.01098e+07	2.10551e+07	1.40162e+07	1.22271e+07	7.6829e+06	7.72988e+06	17557854		1	1	1	1	1	1	1
XP_001398758.2	lon protease [Aspergillus niger CBS 513.88]		2.76715e+07	1.20042e+07	1.28634e+07	1.57066e+07	3.81303e+06	5.65301e+06			1	1	2	2	1	1
XP_001396860.1	hydroperoxide and superoxide-radical responsive glutathione-dependent oxidoreductase [Aspergillus niger CBS 513.88]	4.59497e+08	2.55125e+08	2.6053e+08	1.87361e+08	2.10805e+08	1.58167e+08	2.42645e+08	260846581	1	2	2	2	2	2	2	2
XP_001391817.1	60S ribosomal protein L34 [Aspergillus niger CBS 513.88]		5.33243e+08	4.21307e+08	3.43926e+08	3.02196e+08	2.08527e+08	2.18471e+08	520330952		2	2	2	2	2	2	2
XP_001395020.2	eukaryotic translation initiation factor 2A [Aspergillus niger CBS 513.88]	9.2776e+08	2.26247e+08	1.50189e+08	9.6227e+07	8.79896e+07	7.33876e+07	1.02469e+08	155899324	2	4	3	4	3	2	2	4
XP_001398263.1	aldo-keto reductase (YakC) [Aspergillus niger CBS 513.88]	3.02238e+07	4.72636e+07	5.80696e+07	6.98352e+07	6.57346e+07	2.63395e+07	3.44248e+07	42359730	1	1	1	1	1	1	2	3
XP_001390331.2	NUDIX family hydrolase [Aspergillus niger CBS 513.88]	1.4652e+07	1.63127e+07	1.96526e+07	1.92926e+07	1.54037e+07	1.74976e+07	1.77707e+07	40520704	1	1	1	1	1	1	1	2
XP_001401121.1	cell cycle control protein (Cwf8) [Aspergillus niger CBS 513.88]	1.24131e+07	8.54382e+06	1.0878e+07	2.27141e+07	3.2807e+07	3.88787e+07	3.19996e+07	4.6866e+07	1	1	2	2	2	2	2	2
XP_001391454.2	NAD-dependent 15-hydroxyprostaglandin dehydrogenase [Aspergillus niger CBS 513.88]		4.02597e+07	8.52369e+06	4.61144e+07	2.93953e+07	6.48503e+07	5.99069e+06			2	1	3	2	3	1
XP_001393716.2	NEDD8-conjugating enzyme UBC12 [Aspergillus niger CBS 513.88]	7.89604e+07	4.18195e+07	3.5703e+07	2.48987e+07	2.99173e+07	2.63038e+07	2.52747e+07		1	1	1	1	1	1	1
XP_001395298.1	glutamine-serine-proline rich protein [Aspergillus niger CBS 513.88]		3.75561e+07	4.17207e+07	3.2806e+07	2.55436e+07	1.7176e+07	1.12612e+07			1	1	1	1	1	1
XP_001392670.1	adenylyl cyclase-associated protein (cap) [Aspergillus niger CBS 513.88]	1.28092e+08	2.66309e+08	1.42346e+08	1.36355e+08	1.16096e+08	2.98102e+07	7.78669e+07		2	3	3	3	3	2	3
XP_001392704.2	cullin [Aspergillus niger CBS 513.88]	1.50396e+07	1.15221e+08	6.74799e+07	2.60341e+07	3.7982e+07	2.82947e+07	5.24124e+07	5738338	1	3	3	2	2	2	3	1
XP_001402271.2	integral membrane protein 25D9-6 [Aspergillus niger CBS 513.88]	1.91337e+08	1.00718e+08	1.08465e+08	9.63465e+07	1.34539e+08	6.57639e+07	1.23729e+08	70774164	1	2	2	2	2	2	2	2
XP_001388767.1	C-8 sterol isomerase [Aspergillus niger CBS 513.88]	1.07398e+07	6.14755e+07	3.5329e+07	1.85864e+07	9.12615e+06	1.07576e+07	1.28219e+07	5793219	1	1	1	1	1	1	1	1
XP_001396728.2	beta-glucosidase E [Aspergillus niger CBS 513.88]			1.30583e+07	1.14993e+07	1.65894e+07	1.32956e+07	5.95985e+07	106633592			2	2	2	1	1	1
XP_001397464.2	hypothetical protein ANI_1_1482144 [Aspergillus niger CBS 513.88]	6.41921e+08	1.91795e+08	8.88221e+07	3.71664e+07	2.37808e+07	3.93258e+07	1.18542e+07		2	2	2	2	1	2	2
XP_001394769.1	hypothetical protein ANI_1_1028094 [Aspergillus niger CBS 513.88]		4.32559e+07	4.21863e+07	2.24752e+07	2.76404e+07	1.68861e+07	3.08907e+07	50565253		2	2	2	2	2	2	2
XP_001391999.2	Fe superoxide dismutase [Aspergillus niger CBS 513.88]	1.73591e+08	1.28841e+08	9.3983e+07	4.93844e+07	4.33811e+07	4.69655e+07	4.61986e+07	22767100	1	1	1	1	1	1	1	1
XP_001390519.1	hypothetical protein ANI_1_802034 [Aspergillus niger CBS 513.88]		4.37185e+07	8.88215e+07	4.42559e+07	7.75038e+07	4.53699e+07	3.03276e+07	16623181		1	1	1	1	1	1	1
XP_001398217.2	U5 small nuclear ribonucleoprotein component [Aspergillus niger CBS 513.88]		4.29204e+08	3.2599e+08	3.04721e+08	3.13172e+08	1.97025e+08	1.41454e+08	287420832		1	1	1	1	1	1	1
XP_001392843.2	amidohydrolase [Aspergillus niger CBS 513.88]	1.8261e+09	3.98133e+08	4.32671e+08	3.04485e+08	3.32404e+08	2.41759e+08	3.51886e+08	89061200	1	2	2	2	2	2	2	1
XP_001395491.1	metallocarboxypeptidase [Aspergillus niger CBS 513.88]		7.74531e+06	4.74761e+07	7.35536e+07	5.89474e+07	1.05781e+08	1.22407e+08	59478592		1	2	3	2	3	3	3
XP_001394470.2	acylphosphatase [Aspergillus niger CBS 513.88]	1.42135e+08	2.12432e+07	2.35695e+07	3.42441e+07	2.29193e+07	2.08864e+07	1.07347e+07	32125980	1	1	1	1	1	1	1	1
XP_001398446.1	centromere/microtubule-binding protein cbf5 [Aspergillus niger CBS 513.88]		3.6395e+07	1.79428e+07	1.81858e+07	1.54698e+07	1.15061e+07	1.35704e+07	1.61096e+07		2	2	2	2	1	2	2
XP_001402221.2	aminotransferase, class IV [Aspergillus niger CBS 513.88]				2.50024e+07	2.72453e+07	2.84313e+07	3.06331e+06					2	2	2	1
XP_001395888.1	ubiquitin carboxyl-terminal hydrolase 6 [Aspergillus niger CBS 513.88]	1.48239e+08	1.47071e+08	7.81128e+07	3.76752e+07	4.42321e+07	5.51271e+07	2.24606e+07	1.64982e+07	2	3	3	3	3	3	2	2
XP_001401927.2	nucleoporin SONB [Aspergillus niger CBS 513.88]		1.27774e+08	2.30758e+07	6.62961e+07	5.6473e+07	2.62247e+07	5.54327e+07	31752971		2	1	2	2	1	2	2
XP_001398313.1	GTP-binding protein RBG1 [Aspergillus niger CBS 513.88]	2.68643e+07	1.46237e+07	1.10017e+07	9.47857e+06	4.70537e+06	4.1469e+06	5.81535e+06		1	1	1	1	1	1	1
XP_001391310.2	phospholipase PldA [Aspergillus niger CBS 513.88]	2.90619e+08	1.1056e+08	1.20033e+08	1.05105e+08	1.48141e+08	6.5367e+07	6.77237e+07	66598824	1	1	1	1	1	1	1	1
XP_001391668.1	fructosyl amine:oxygen oxidoreductase [Aspergillus niger CBS 513.88]	2.26439e+08	5.22821e+07	3.16777e+07	2.82228e+07	2.61306e+07	3.57907e+07	1.83206e+07	12341890	1	1	1	1	1	1	1	1
XP_001397595.1	NADPH--cytochrome P450 reductase [Aspergillus niger CBS 513.88]	4.54749e+07	6.27587e+07	4.85312e+07	4.12283e+07	4.20823e+07	2.34484e+07	3.12026e+07	10677154	1	3	3	3	3	2	3	1
XP_001389464.2	peroxin Pex22-like protein [Aspergillus niger CBS 513.88]		9.48462e+06	9.83801e+06	3.10182e+07	3.7504e+07	2.87517e+07	1.00581e+07			2	2	2	2	2	2
XP_001391811.1	Myb-like transcription factor [Aspergillus niger CBS 513.88]		3.46114e+08	3.70592e+08	3.28934e+08	2.68361e+08	2.47229e+08	1.0839e+08	6.1516e+06		2	2	2	2	2	2	1
XP_001397738.1	vacuolar sorting protein 35 [Aspergillus niger CBS 513.88]	2.37899e+07	4.01943e+07	6.41553e+06	2.65264e+07	1.20143e+07	3.38127e+07	4.72116e+07	3.92016e+07	1	2	1	2	2	3	3	3
XP_001391626.2	methyltransferase [Aspergillus niger CBS 513.88]				1.35344e+07	7.85427e+06							1	1
XP_001394794.1	hypothetical protein ANI_1_2334094 [Aspergillus niger CBS 513.88]	1.69297e+07	1.26752e+08	1.16294e+08	1.56808e+08	3.61796e+07	2.66862e+07	1.23628e+07		1	1	1	1	1	1	1
XP_001394537.1	FK506-binding protein 4 [Aspergillus niger CBS 513.88]		1.62801e+08	7.87823e+07	3.51701e+07	2.5478e+07	1.9832e+07	1.29525e+07			1	1	1	1	1	1
XP_001389346.2	aldehyde dehydrogenase [Aspergillus niger CBS 513.88]	1.87094e+07	7.93427e+07	4.86623e+07	5.29976e+07	3.81156e+07	2.83244e+07	6.132e+06	3.4949e+07	1	3	3	3	3	3	1	2
XP_001401374.2	NADH-ubiquinone oxidoreductase subunit [Aspergillus niger CBS 513.88]		9.38905e+07	1.02226e+08	1.19086e+08	1.02557e+08	1.10218e+08	7.4467e+07	54808905		3	3	3	3	3	3	3
XP_001401591.1	methionyl-tRNA synthetase [Aspergillus niger CBS 513.88]	1.07929e+08	9.80369e+06	7.29331e+06	6.50144e+06	1.6669e+07	2.87312e+07	2.24924e+07	1.43179e+08	1	1	1	1	1	1	1	2
XP_001398371.1	protein YOP1 [Aspergillus niger CBS 513.88]		1.23006e+08	1.15867e+08	7.86961e+07	7.56952e+07	2.71413e+07	4.70654e+07	11302130		2	2	2	2	2	2	1
XP_001390652.1	60S ribosomal protein L42 [Aspergillus niger CBS 513.88]	6.0638e+08	5.09062e+08	4.54231e+08	2.90896e+08	2.54273e+08	2.45793e+08	2.33673e+08	147795772	2	2	2	2	2	1	1	2
XP_001394045.1	hypothetical protein ANI_1_56094 [Aspergillus niger CBS 513.88]	1.53873e+08	3.99308e+07	7.54407e+07	9.26049e+07	7.08907e+07	4.09792e+07	2.96171e+07	5020367	2	1	2	2	2	1	2	1
XP_001399040.1	protein phophatase 2C family protein [Aspergillus niger CBS 513.88]	3.29655e+08	9.88021e+06	1.88745e+08	5.39959e+07	4.37835e+07	3.15026e+07	3.18032e+06	1.26724e+07	1	1	2	4	4	3	1	3
XP_001396117.1	hypothetical protein ANI_1_2388104 [Aspergillus niger CBS 513.88]							8.18171e+07	593825280							1	1
XP_001399066.1	hypothetical protein ANI_1_814164 [Aspergillus niger CBS 513.88]	2.69089e+07	7.9682e+07	7.6809e+07	7.56824e+07	2.58543e+08	7.90199e+07	3.4168e+07	2.53696e+07	1	1	1	1	1	1	1	1
XP_001394260.1	peroxin PEX11-2 [Aspergillus niger CBS 513.88]	5.57727e+08	1.02567e+08	1.05572e+08	9.16724e+07	7.73179e+07	7.5626e+07	9.98889e+07	2.55877e+07	1	2	2	2	2	2	2	2
XP_001401057.2	short chain dehydrogenase/reductase [Aspergillus niger CBS 513.88]	3.2009e+07	1.16759e+07	1.77875e+07	2.19356e+07	8.10547e+07	5.5003e+07	5.8084e+07	7692908	2	1	1	1	2	2	1	2
XP_001398993.1	vacuolar-sorting protein SNF7 [Aspergillus niger CBS 513.88]	3.84567e+08	2.0288e+08	1.38475e+08	8.66924e+07	9.42149e+07	6.79867e+07	8.53561e+07	3.88898e+07	1	2	2	2	2	2	1	2
XP_001401937.1	DlpA domain protein [Aspergillus niger CBS 513.88]		4.26016e+07	1.17834e+08	9.37233e+07	1.09591e+08	1.00085e+08	6.9875e+07	62378022		2	2	2	2	2	2	2
XP_001396226.2	rho-GTPase-activating protein 8 [Aspergillus niger CBS 513.88]		1.33281e+07	5.72573e+06	2.71913e+07	2.46281e+07	4.37238e+06	1.17795e+07			1	1	2	2	1	1
XP_001401594.1	60S ribosomal protein L38 [Aspergillus niger CBS 513.88]	2.06452e+10	5.24565e+09	3.35348e+09	1.99729e+09	1.1371e+09	1.46568e+09	1.25202e+09	697182104	2	3	3	3	3	3	3	3
XP_001397368.1	hypothetical protein ANI_1_1356144, partial [Aspergillus niger CBS 513.88]	4.02498e+07	2.59557e+07	2.81095e+07	3.02847e+07	2.72099e+07	2.85789e+07	3.06647e+08	403020440	1	1	1	1	1	2	2	2
XP_001399134.1	6,7-dimethyl-8-ribityllumazine synthase [Aspergillus niger CBS 513.88]	9.38362e+06	1.24076e+07	1.51329e+07	9.80122e+06	9.53169e+06	5.81779e+06	4.8598e+06	41810854	2	2	2	1	2	1	1	2
XP_001397776.1	SH3 domain protein [Aspergillus niger CBS 513.88]	1.91226e+08	1.56643e+08	1.40933e+08	8.22587e+07	8.25736e+07	7.5272e+07	7.45063e+07	49841913	1	2	2	2	2	2	1	2
XP_001393712.1	pyridoxal-phosphate dependent enzyme [Aspergillus niger CBS 513.88]		3.06538e+07	3.0984e+07	3.78188e+07	2.81078e+07	2.18426e+07	9.69564e+06	12746581		1	1	1	1	1	1	1
XP_001400324.1	ATP-dependent Clp protease proteolytic subunit [Aspergillus niger CBS 513.88]		1.33549e+08	2.91619e+07	3.35368e+07	1.81881e+08	3.62073e+07	2.1383e+08	154306660		2	1	1	2	1	2	2
XP_001400102.1	NADH dehydrogenase [ubiquinone] 1 beta subcomplex subunit 7 [Aspergillus niger CBS 513.88]		1.09122e+08	7.7218e+07	9.94285e+07	3.12127e+07	8.72719e+07	9.408e+07	92059392		2	2	2	1	2	2	2
XP_001399018.2	acyl carrier protein [Aspergillus niger CBS 513.88]	1.21328e+07	8.84446e+07	1.40321e+08	3.27357e+08	3.7415e+08	3.3367e+08	2.7079e+08	248966320	1	1	2	1	2	2	2	1
XP_001391591.1	V-type proton ATPase proteolipid subunit 2 [Aspergillus niger CBS 513.88]		5.44047e+07	4.31122e+07	5.05127e+07	2.8496e+07	4.87473e+07	4.95412e+07	19654255		2	2	2	2	2	2	2
XP_001394046.1	serine/threonine-protein phosphatase PP2A catalytic subunit [Aspergillus niger CBS 513.88]	2.34768e+08	2.42506e+08	2.25122e+08	1.70649e+08	1.18876e+08	1.63652e+08	1.50725e+08	53961375	2	3	2	3	3	3	3	2
XP_001398916.2	APSES transcription factor [Aspergillus niger CBS 513.88]	4.23426e+07	2.34764e+07	2.34483e+07	1.52248e+07	1.59237e+07	1.21406e+07	1.73297e+07	28104857	1	2	2	2	2	2	2	2
XP_001396872.1	NADH-ubiquinone oxidoreductase subunit [Aspergillus niger CBS 513.88]	4.28956e+07	1.79513e+07	5.55947e+07	6.57171e+07	4.67937e+07	8.07696e+07	7.72208e+07	93884012	1	1	2	2	2	2	2	2
XP_001392476.1	suppressor/enhancer of lin-12 protein 9 precursor [Aspergillus niger CBS 513.88]	4.59909e+07	7.4486e+07	5.54952e+07	1.70101e+07	1.54236e+07	2.30702e+07	2.16346e+07	9.11805e+06	2	3	2	2	2	3	2	3
XP_001398877.1	hypothetical protein ANI_1_552164 [Aspergillus niger CBS 513.88]	1.05533e+08	4.03503e+07	5.99063e+07	3.66568e+07	3.19015e+07	3.51732e+07	3.13947e+07	38952720	1	1	1	1	1	1	1	1
XP_001394245.2	hypothetical protein ANI_1_1726094 [Aspergillus niger CBS 513.88]							4.49963e+07	58581882							1	2
XP_001394339.1	alpha/beta hydrolase [Aspergillus niger CBS 513.88]	3.08754e+08	1.17108e+08	1.07114e+08	1.77756e+08	6.46483e+07	1.04577e+08	1.48697e+08		1	2	2	2	2	2	2
XP_001397499.2	a-pheromone processing metallopeptidase Ste23 [Aspergillus niger CBS 513.88]	2.07242e+08	9.47627e+07	7.71288e+07	2.7631e+07	8.86306e+07	3.13138e+07	6.64038e+07	152604470	2	2	2	2	3	3	3	2
XP_001394577.2	hypothetical protein ANI_1_2094094 [Aspergillus niger CBS 513.88]	1.82535e+07	4.43693e+07	4.26576e+07	4.80231e+07	5.45315e+07	3.67294e+07	4.74474e+07	16811978	1	1	1	1	1	1	1	1
XP_001390389.2	GAF domain nucleotide-binding protein [Aspergillus niger CBS 513.88]	2.21855e+07	8.99572e+07	6.8413e+07	3.34549e+07	1.08246e+07	1.35395e+07	1.11926e+07	48417628	1	2	2	2	2	2	1	2
XP_001394201.1	pyroglutamyl peptidase type I [Aspergillus niger CBS 513.88]		7.52875e+07	4.35424e+07	3.67721e+07	3.38169e+07	3.3272e+07	2.21263e+07	28131092		1	1	1	1	1	1	1
XP_001398937.1	glutaredoxin [Aspergillus niger CBS 513.88]		3.34455e+08	2.20468e+09	1.22053e+09	1.29942e+08	3.01289e+08	1.42954e+09	813370544		2	2	2	2	2	2	2
XP_001394601.1	protein PrnX [Aspergillus niger CBS 513.88]	2.34349e+08	1.06644e+08	1.18986e+08	7.38929e+07	7.52497e+07	7.27184e+07	2.15929e+07	26424856	1	1	1	1	1	1	1	1
XP_001399563.2	cAMP-dependent protein kinase type 2 [Aspergillus niger CBS 513.88]		1.90405e+07	1.02283e+07	2.1842e+07	1.43521e+07	4.1093e+06	7.22677e+06	74408283		2	2	3	2	1	1	3
XP_001399103.1	phosphomannomutase [Aspergillus niger CBS 513.88]		1.48107e+07	2.39818e+07	1.59086e+07	7.62741e+06	2.25784e+07	2.04227e+07	1.49944e+07		1	2	1	1	1	2	2
XP_001401472.1	hypothetical protein ANI_1_250184 [Aspergillus niger CBS 513.88]							6.17595e+07	864321120							2	2
XP_001392161.2	pheromone processing carboxypeptidase Kex1 [Aspergillus niger CBS 513.88]		1.32044e+07	4.33391e+07	8.20865e+07	9.78934e+07	8.8825e+07	8.00877e+07	43133188		1	1	1	1	1	1	1
XP_001390219.1	carnitine/acyl carnitine carrier [Aspergillus niger CBS 513.88]		6.68084e+07	6.12574e+07	6.78372e+07	3.19563e+07	1.72208e+07	5.36313e+07	2.20496e+07		3	2	2	1	1	2	3
XP_001401938.2	arylamine N-acetyltransferase 1 [Aspergillus niger CBS 513.88]		4.92643e+07	6.76075e+07	9.02702e+07	1.20688e+08	1.29659e+08	3.96131e+07	19686104		2	2	2	2	2	1	1
XP_001400713.1	histidinol phosphatase [Aspergillus niger CBS 513.88]				4.61453e+06	5.93876e+06	6.2881e+06	6.78873e+06	7.46334e+06				1	1	1	1	1
XP_001391897.2	ENTH domain containing protein [Aspergillus niger CBS 513.88]	1.65234e+07	2.36792e+07	4.36966e+07	5.91775e+07	4.91703e+07	5.29554e+07	2.64802e+07	1.30924e+07	1	1	2	2	2	2	2	2
XP_001398945.2	ankyrin repeat protein [Aspergillus niger CBS 513.88]	4.33601e+07	1.0475e+08	8.09486e+07	9.86123e+07	8.1476e+07	7.65096e+07	5.23711e+07	41435476	1	2	2	2	2	2	2	2
XP_001393497.1	AMP-binding enzyme [Aspergillus niger CBS 513.88]			8.34641e+06	2.27598e+07	2.6906e+07	3.27032e+07					1	1	1	1
XP_001395111.1	NADH:ubiquinone oxidoreductase kD subunit [Aspergillus niger CBS 513.88]		8.4423e+07	9.20317e+07	7.30329e+07	4.9143e+07	6.84241e+07	4.45324e+07	34596554		2	2	2	2	2	2	2
XP_001389817.1	ceramide very long chain fatty acid hydroxylase SCS7 [Aspergillus niger CBS 513.88]		4.65143e+07	2.78815e+07	8.1835e+07	1.51901e+07	1.71625e+07	9.31984e+06			1	1	1	1	1	1
XP_001393606.2	hypothetical protein ANI_1_330084 [Aspergillus niger CBS 513.88]		2.50926e+08	2.31699e+08	1.70455e+08	1.56182e+08	2.90722e+07	4.24629e+06			3	3	2	3	1	1
XP_001392866.1	C6 transcription factor [Aspergillus niger CBS 513.88]	7.24724e+08	1.17673e+08	9.0297e+07	4.55458e+07	4.34296e+07	3.50424e+07	5.50202e+07	15602854	1	1	1	1	1	1	1	1
XP_001393944.1	2Fe-2S iron-sulfur cluster binding domain protein [Aspergillus niger CBS 513.88]	1.39098e+08	7.71021e+07	8.29237e+07	8.04332e+07	8.95867e+07	7.91533e+07	1.49874e+08	146374762	1	3	3	3	3	2	3	3
XP_001388786.2	HMG box protein [Aspergillus niger CBS 513.88]		5.2831e+07	3.55578e+07	3.58343e+07	3.32052e+07	2.73155e+07	1.33572e+07	2.33109e+06		1	1	1	1	1	1	1
XP_001390654.1	ubiquitin-like protein 1 [Aspergillus niger CBS 513.88]	8.48533e+08	4.4021e+08	4.30907e+08	3.81351e+08	4.14103e+08	3.62276e+08	3.2637e+08	246609916	1	2	2	2	2	2	2	2
XP_001400628.1	ubiquitin hydrolase [Aspergillus niger CBS 513.88]			4.09112e+06	6.10319e+06	1.1639e+07	1.73443e+07	1.40387e+07	2.08594e+07			1	2	1	2	1	2
XP_001391174.1	NADH-dependent flavin oxidoreductase [Aspergillus niger CBS 513.88]		2.96476e+07	1.18599e+07	3.60939e+06	4.95602e+06					1	1	1	1
XP_001398848.2	prefoldin subunit 2 [Aspergillus niger CBS 513.88]		1.69325e+08	9.48292e+07	8.30677e+07	8.65036e+07	9.0242e+07	5.64995e+07	3.18133e+07		2	2	2	2	2	2	2
XP_001391863.1	import inner membrane translocase subunit tim50 [Aspergillus niger CBS 513.88]	4.88753e+07	2.90321e+07	7.66469e+06	1.82641e+07	1.38053e+07	8.90904e+06			1	1	1	1	1	1
XP_001389156.1	vacuolar protein sorting-associated protein 26 [Aspergillus niger CBS 513.88]		3.30265e+07	2.80051e+07	3.43136e+07	3.72162e+07	5.49761e+07	3.09921e+07	63183212		1	1	1	1	1	1	1
XP_001400707.1	protein mmf1 [Aspergillus niger CBS 513.88]		2.64228e+08	2.36176e+08	1.27142e+08	1.90807e+08	1.61181e+08	1.50544e+08	71305278		2	1	1	2	2	2	2
XP_001397562.1	AP-1 complex subunit beta-1 [Aspergillus niger CBS 513.88]	4.08065e+09	5.31422e+08	8.42408e+08	5.56722e+08	3.81567e+08	5.20441e+08	9.01502e+08	464316014	1	2	2	2	2	2	2	2
XP_001397412.1	nmrA-like family protein [Aspergillus niger CBS 513.88]		3.14109e+07	4.19537e+07	2.39757e+07	3.06449e+07					1	1	1	1
XP_001400551.1	cell division control protein 42 [Aspergillus niger CBS 513.88]		4.71036e+07	4.1426e+07	4.26639e+07	2.97562e+07	2.30008e+07	1.68611e+07			1	1	1	1	1	1
XP_001398743.2	WD repeat protein [Aspergillus niger CBS 513.88]	5.85936e+07	1.30104e+07	2.30591e+07	1.81683e+07	1.70043e+07	1.31365e+07	1.4474e+07	5.49918e+06	2	1	2	2	2	2	2	1
XP_001391296.1	fructose-2,6-bisphosphatase [Aspergillus niger CBS 513.88]	2.12468e+08	2.77036e+08	1.61728e+08	1.14964e+08	1.16634e+08	1.38251e+08	9.56142e+07	17599596	1	1	1	1	1	1	1	1
XP_001397525.2	hypothetical protein ANI_1_302144 [Aspergillus niger CBS 513.88]	2.08856e+07	1.96604e+07	2.23094e+07	1.20527e+07	1.08013e+07	1.12647e+07	1.12509e+07	6.55529e+06	1	1	1	1	1	1	1	1
XP_001397528.1	vacuolar import and degradation protein [Aspergillus niger CBS 513.88]		1.50023e+07	2.11666e+07	1.81307e+07	2.52798e+07	1.80216e+07	1.16326e+07	3.8373e+06		1	1	1	1	1	1	1
XP_001400808.1	cell wall protein PhiA [Aspergillus niger CBS 513.88]		1.00526e+10	1.84129e+10	1.31921e+10	1.04739e+10	1.07233e+10	5.39187e+09	340391808		1	1	1	1	1	1	1
XP_001389404.1	NADH:ubiquinone oxidoreductase 6.6kD subunit [Aspergillus niger CBS 513.88]	3.0216e+08	4.6334e+07	7.46991e+07	6.94373e+07	8.84495e+07	9.65109e+07	1.38703e+08	54504569	1	2	2	2	2	2	2	2
XP_001391455.2	hypothetical protein ANI_1_462064 [Aspergillus niger CBS 513.88]	5.46829e+07	3.96899e+06	2.02441e+07	1.57609e+07	1.42503e+07	4.34344e+07	3.8021e+07	34014152	1	1	1	2	1	2	2	2
XP_001402348.2	hypothetical protein ANI_1_2278184 [Aspergillus niger CBS 513.88]		9.78479e+06	5.31068e+06	1.4803e+07	1.79806e+07	2.162e+07	1.9181e+07	24935452		1	1	1	1	1	1	1
XP_001391147.2	hypothetical protein ANI_1_1408064 [Aspergillus niger CBS 513.88]		1.6548e+07	4.84371e+07	3.32642e+07	4.4193e+07	3.26632e+07	1.54647e+07	23081058		1	2	2	2	2	2	2
XP_001395080.1	hypothetical protein ANI_1_1474094 [Aspergillus niger CBS 513.88]		7.68945e+07	6.55916e+07	7.8019e+07	4.23662e+07	2.51414e+07	1.2315e+07	1.53978e+07		2	2	2	2	2	1	2
XP_001394978.1	cytochrome c oxidase subunit VIa [Aspergillus niger CBS 513.88]		2.32392e+08	1.94815e+08	1.37845e+08	1.01916e+08	6.85453e+07	1.10698e+08	94951270		2	2	2	2	2	2	2
XP_001394922.1	pyridoxamine phosphate oxidase [Aspergillus niger CBS 513.88]		8.83218e+06	1.5038e+07	1.4599e+07	1.5464e+07	1.25934e+07				1	1	1	1	1
XP_001399446.2	NOT2 family protein [Aspergillus niger CBS 513.88]	8.0722e+08	9.26032e+07	1.8782e+08	8.846e+07	3.02749e+07	5.21853e+07	5.66236e+07	21005998	1	1	1	1	1	1	1	1
XP_001392577.1	FAD dependent oxidoreductase [Aspergillus niger CBS 513.88]		1.46034e+08	1.2548e+08	1.1286e+08	1.9574e+08	7.47269e+06	5.24826e+07	3.71539e+07		2	3	2	3	1	2	3
XP_001401002.1	pre-mRNA-splicing factor ATP-dependent RNA helicase prp22 [Aspergillus niger CBS 513.88]	1.73754e+07	1.89434e+07	2.15191e+07	1.7982e+07	1.59345e+07	1.50472e+07	2.82211e+07	12444352	1	1	1	1	1	1	1	1
XP_001389658.1	oxidoreductase, short-chain dehydrogenase/reductase family [Aspergillus niger CBS 513.88]	3.2903e+07	3.83729e+06	1.95398e+07	4.61428e+07	7.28514e+07	5.59431e+07	1.02556e+07		1	1	2	2	3	3	1
XP_001395069.1	oxysterol-binding protein-like protein 1 [Aspergillus niger CBS 513.88]	5.65842e+07	7.11425e+07	6.75719e+07	2.15061e+07	6.04991e+06	3.84521e+06	3.11043e+07	4.06514e+06	1	2	2	2	1	1	1	1
XP_001395827.1	acyl-protein thioesterase 1 [Aspergillus niger CBS 513.88]		6.92318e+07	6.63081e+07	7.23999e+07	6.93343e+07	1.04737e+08	5.00063e+07	1.73709e+07		2	2	2	2	2	2	2
XP_001391427.1	hypothetical protein ANI_1_428064 [Aspergillus niger CBS 513.88]	7.61658e+08	3.963e+08	3.74945e+08	2.20807e+08	2.37367e+08	1.82474e+08	1.65397e+08	3.13928e+07	2	1	2	2	2	2	2	2
XP_001392775.2	hypothetical protein ANI_1_2060074 [Aspergillus niger CBS 513.88]		1.22e+09	5.87146e+08	3.52648e+08	2.2254e+08	1.82009e+08	2.8678e+07	160338416		1	1	1	2	2	2	2
XP_001396412.1	D-mandelate dehydrogenase [Aspergillus niger CBS 513.88]		1.14505e+08	1.63616e+08	7.84812e+07	7.82139e+07	7.38974e+07	2.42497e+07	30571841		2	2	1	1	1	1	2
XP_001398004.1	beta-glucosidase btgE, partial [Aspergillus niger CBS 513.88]		2.99876e+07	2.51058e+07	2.23922e+07	1.80963e+07	2.70499e+07	2.80978e+07	9194707		1	1	1	1	1	1	1
XP_001401228.2	hypothetical protein ANI_1_830124 [Aspergillus niger CBS 513.88]							3.23877e+08	1635854720							1	1
XP_001393384.1	nmrA-like family protein [Aspergillus niger CBS 513.88]								31394534								1
XP_001397719.2	tubulin-tyrosine ligase family protein [Aspergillus niger CBS 513.88]	2.09486e+08	3.24602e+07	2.60811e+07	1.63924e+07	2.89968e+07	1.31312e+07	6.51555e+06	19936170	1	1	1	1	1	1	1	1
XP_001390433.1	xyloglucan-specific endo-beta-1,4-glucanase A [Aspergillus niger CBS 513.88]	7.15849e+06	2.54255e+08	1.71522e+08	2.49879e+07	1.39967e+07	2.19364e+07	6.07063e+07	4.68295e+07	1	2	2	1	1	2	2	2
XP_001390899.2	hypothetical protein ANI_1_420054 [Aspergillus niger CBS 513.88]		9.31643e+06	4.62942e+07	6.65172e+07	5.3674e+07	8.64032e+07	7.33796e+07	7395344		2	2	2	2	2	2	1
XP_001390758.1	carboxypeptidase Y [Aspergillus niger CBS 513.88]		1.53743e+07	6.06104e+07	4.9189e+07	6.08153e+07	3.08414e+07	2.16178e+07	14764615		1	2	2	2	1	1	1
XP_001398050.2	acetamidase [Aspergillus niger CBS 513.88]		1.32334e+07	2.70018e+07	3.75581e+07	3.04197e+07	2.15868e+07	9.5202e+06	11370576		1	1	1	1	1	1	1
XP_001396560.1	RNA polymerase II Elongator subunit [Aspergillus niger CBS 513.88]					4.70768e+06	5.3448e+06	5.66609e+06	2.15619e+07					1	1	1	2
XP_001401994.1	hypothetical protein ANI_1_1034184 [Aspergillus niger CBS 513.88]	2.14957e+10	3.771e+09	3.35492e+09	2.05189e+09	1.89542e+09	1.51622e+09	2.73148e+09	672659878	1	2	2	2	2	2	1	2
XP_001398829.2	DnaJ and TPR domain protein [Aspergillus niger CBS 513.88]		1.04325e+08	4.28289e+07	5.133e+07	4.45386e+07	4.87092e+07	8.77582e+06	13015659		1	1	1	1	1	1	1
XP_001391615.2	pre-mRNA splicing factor (Prp24) [Aspergillus niger CBS 513.88]				6.05517e+06	2.34305e+08	7.74401e+06	3.22239e+06	9.75537e+07				1	2	1	1	2
XP_001395806.2	synaptobrevin 1 [Aspergillus niger CBS 513.88]		6.15224e+07	5.17911e+07	3.90498e+07	5.11381e+07	2.82559e+07	1.3335e+07	15116957		1	1	1	1	1	1	1
XP_001398211.2	protein cft1 [Aspergillus niger CBS 513.88]	2.12563e+08	6.35719e+07	4.83345e+07	3.97107e+07	2.73683e+07	2.9542e+07	3.13257e+07	22135000	1	1	2	3	2	3	3	3
XP_001398317.2	hypothetical protein ANI_1_118154 [Aspergillus niger CBS 513.88]	5.49826e+07	7.66659e+07	5.24059e+07	4.13451e+07	3.15434e+07	3.38604e+07	2.04238e+07	12066233	2	2	2	2	2	2	1	1
XP_001389739.2	autophagy protein Atg27 [Aspergillus niger CBS 513.88]	1.84791e+08	7.03008e+07	7.90163e+07	8.74668e+07	7.78871e+07	1.23588e+08	3.37494e+08	504010046	2	2	2	2	1	2	2	2
XP_001400929.2	viral A-type inclusion protein repeat protein [Aspergillus niger CBS 513.88]	1.6985e+07	2.96075e+07	2.70693e+07	1.75881e+07	1.19096e+07	1.32849e+07	9.87137e+06	7242822	1	1	1	1	1	1	1	1
XP_001394268.1	chromatin remodeling complex subunit (Rsc9) [Aspergillus niger CBS 513.88]	3.57e+08	6.27921e+07	6.39564e+07	4.21428e+07	3.81148e+07	2.76529e+07	5.66213e+07	28867226	1	1	1	1	1	1	1	1
XP_001395184.1	rhamnogalacturonase B [Aspergillus niger CBS 513.88]		1.30007e+07	3.27604e+07	2.35167e+07	1.3099e+07	2.73699e+07	5.71593e+07			1	1	1	1	1	1
XP_001400539.1	hypothetical protein ANI_1_1940024 [Aspergillus niger CBS 513.88]		7.91954e+06	6.99905e+06	1.42328e+06						1	1	1
XP_001402259.2	actin monomer binding protein [Aspergillus niger CBS 513.88]		9.00305e+07	7.1054e+07	6.95534e+07	5.94862e+07	4.72803e+07	1.34869e+07	33321406		2	2	2	2	2	1	2
XP_001402173.1	hypothetical protein ANI_1_1230184 [Aspergillus niger CBS 513.88]		1.99461e+08	1.4623e+08	1.23882e+08	9.51536e+07	2.68571e+08	1.65501e+08	53164808		1	1	1	1	1	1	1
XP_001400466.1	molybdopterin synthase catalytic subunit [Aspergillus niger CBS 513.88]	1.50564e+08	3.78232e+08	2.8759e+08	1.97087e+08	1.89252e+08	1.412e+08	1.58668e+08	5.95979e+07	1	1	2	2	2	2	1	2
XP_001402523.3	pectin lyase F [Aspergillus niger CBS 513.88]		7.21721e+08	3.55157e+08	1.5576e+08	1.06695e+08	1.15278e+08	1.21909e+08	30908952		1	1	1	1	1	1	1
XP_001398915.2	protein clp1 [Aspergillus niger CBS 513.88]	1.75628e+08	1.26039e+08	1.04234e+08	6.88144e+07	4.9067e+07	4.20625e+07	4.24229e+07	1.81605e+06	2	3	3	3	3	3	2	1
XP_001401617.1	folylpolyglutamate synthase [Aspergillus niger CBS 513.88]		1.96129e+07	1.52347e+07	1.74105e+07	1.45923e+07	9.99338e+06	8.2222e+06	13255291		1	1	1	1	1	1	1
XP_001397751.1	nuclear transport factor 2 [Aspergillus niger CBS 513.88]		3.13318e+09	2.81749e+09	1.95676e+09	1.6972e+09	1.27824e+09	6.70604e+08	962334112		2	2	2	2	2	2	2
XP_001394744.2	zinc alcohol dehydrogenase [Aspergillus niger CBS 513.88]				2.03409e+07	3.35623e+07	1.71607e+07	2.82048e+07					1	1	1	1
XP_001391400.1	cytochrome B-560 subunit of succinate dehydrogenase [Aspergillus niger CBS 513.88]				8.80939e+06	9.99844e+06	7.11926e+06	1.73827e+07	15931978				1	1	1	1	1
XP_001400455.1	alpha-glucosidase [Aspergillus niger CBS 513.88]	1.01916e+07	4.13257e+07	4.04296e+07	3.62577e+07	2.92972e+07	2.12559e+07	2.53735e+07	2.00038e+07	1	2	2	2	2	2	2	2
XP_001395442.2	acetyltransferase, CysE/LacA/LpxA/NodL family [Aspergillus niger CBS 513.88]		5.47129e+07	8.50481e+07	5.69206e+07	5.87708e+07	4.19895e+07	2.40643e+07	7567953		2	2	2	2	2	2	1
XP_001401473.1	ribonucleoside-diphosphate reductase large chain [Aspergillus niger CBS 513.88]		2.41134e+08	1.43132e+08	8.23915e+07	7.12441e+07	5.16467e+07	5.2499e+07	165647728		2	2	2	2	2	1	1
XP_001399720.1	carnitinyl-CoA dehydratase [Aspergillus niger CBS 513.88]			9.06788e+06	2.69886e+07	2.16152e+07	3.83047e+07	1.38849e+07	3824716			1	1	1	1	1	1
XP_001389529.2	ubiquitin carboxyl-terminal hydrolase 2 [Aspergillus niger CBS 513.88]		1.26468e+07	1.20476e+07	1.22157e+07	9.42481e+06	1.09673e+07				1	1	1	1	1
XP_001396859.1	hypothetical protein ANI_1_1342134 [Aspergillus niger CBS 513.88]		8.82076e+06	8.30669e+06	1.30426e+07	1.1827e+07	9.97353e+06	6.5572e+06	6.30242e+06		1	1	1	1	1	1	1
XP_001393985.2	RNA binding protein Nrd1 [Aspergillus niger CBS 513.88]				2.14506e+07	8.14253e+06	2.66638e+07	2.10773e+07	27964845				2	1	2	2	2
XP_001400266.1	extracellular serine-rich protein [Aspergillus niger CBS 513.88]		1.36277e+07	3.48698e+07	9.39387e+07	1.09232e+08	1.28766e+08	9.99615e+07	204013556		1	1	1	1	1	1	2
XP_001397771.2	iron-sulfur cluster assembly accessory protein Isa2 [Aspergillus niger CBS 513.88]		1.07071e+07	4.21551e+06	1.98926e+07	1.77859e+07	9.8578e+06	8.03477e+06	12336481		1	1	1	1	1	1	1
XP_001402069.1	hypothetical protein ANI_1_1128184 [Aspergillus niger CBS 513.88]	6.87117e+07	2.61998e+07	4.96106e+07	4.66128e+07	2.86068e+07	6.93034e+06	4.46447e+07	41501632	1	1	2	2	2	1	1	1
XP_001395092.2	D-lactate dehydrogenase [cytochrome] [Aspergillus niger CBS 513.88]		2.05359e+07	1.1804e+07	1.72957e+07	2.48727e+07	1.04962e+07				1	1	1	1	1
XP_001395525.1	exosome complex endonuclease 2/ribosomal RNA processing protein [Aspergillus niger CBS 513.88]				8.60656e+06	4.78995e+06	3.64123e+06	3.43697e+06	16984022				1	1	1	1	1
XP_001388658.1	UDP-glucose 4-epimerase Gal10 [Aspergillus niger CBS 513.88]		4.43037e+07	3.79227e+07	2.65761e+07	2.12958e+07	1.97796e+07	1.83254e+07	33328442		1	1	1	1	1	1	1
XP_001389000.1	ubiquitin fusion degradation protein Ufd1 [Aspergillus niger CBS 513.88]	1.99007e+07	1.33816e+07	3.3383e+07	4.25205e+07	3.69259e+07	2.3456e+07	2.24728e+07	1.61334e+07	1	1	2	2	2	1	2	2
XP_001392110.1	dolichyl-phosphate-mannose--protein mannosyltransferase 2 [Aspergillus niger CBS 513.88]	7.28656e+08	4.94917e+08	2.69502e+08	1.8047e+08	1.69114e+08	1.75286e+08	1.47951e+08		1	2	2	2	2	2	1
XP_001397194.2	COP9 signalosome complex subunit 5 [Aspergillus niger CBS 513.88]		8.78383e+06	1.10943e+07	3.91882e+07	3.01116e+07	3.39348e+07	1.91852e+07	28700613		1	1	2	2	2	2	2
XP_001389376.2	tfdA family taurine dioxygenase [Aspergillus niger CBS 513.88]				2.54961e+06	1.48182e+07	2.87986e+07	2.10482e+07	1.92017e+06				1	1	1	1	1
XP_001397200.1	thioesterase family protein [Aspergillus niger CBS 513.88]	5.42373e+06	2.56762e+06	9.37577e+06	1.84561e+07	1.57053e+07	9.48182e+06	1.07377e+07	8098327	1	1	1	1	1	1	1	1
XP_001395036.1	serum paraoxonase/arylesterase family protein [Aspergillus niger CBS 513.88]		1.18202e+08	1.04637e+08	4.06533e+07	2.64387e+07	2.26443e+07				2	2	2	2	2
XP_001388807.1	dynein light chain DYN2 [Aspergillus niger CBS 513.88]		5.65537e+07	7.55787e+07	7.13413e+07	7.03355e+07	7.10101e+07	5.50609e+07	80254612		2	2	2	2	2	2	2
XP_001399532.2	hypothetical protein ANI_1_2444024 [Aspergillus niger CBS 513.88]	1.78088e+07	6.22183e+06	1.6228e+07	3.51275e+07	2.23632e+07	4.52975e+07	4.37016e+07	129993712	1	1	1	1	1	1	1	1
XP_001401838.2	hypothetical protein ANI_1_820184 [Aspergillus niger CBS 513.88]						141157	3.50675e+06	5.99907e+06						1	1	1
XP_001394114.2	guanine deaminase [Aspergillus niger CBS 513.88]		5.09387e+07	1.03348e+08	9.16385e+07	9.40463e+07	1.0392e+08	4.43688e+07	27416674		2	2	2	2	2	2	1
XP_001399454.2	pol II transcription elongation factor subunit Cdc73 [Aspergillus niger CBS 513.88]	3.96221e+06	5.478e+06	3.01679e+06	2.62042e+07	3.1754e+06	2.04006e+07	3.49222e+06	24229657	1	1	1	2	1	2	1	2
XP_001395221.1	eukaryotic translation initiation factor 4E-1 [Aspergillus niger CBS 513.88]	2.80762e+07	7.52264e+07	6.1752e+07	6.93818e+07	7.39704e+07	9.55538e+07	6.02373e+07	40476254	2	2	2	2	2	2	2	2
XP_001396168.1	DNA-directed RNA polymerase II subunit RPB11 [Aspergillus niger CBS 513.88]								10736316								1
XP_001400160.1	protein NMT1 [Aspergillus niger CBS 513.88]		1.08972e+07	3.29748e+07	6.7638e+06	2.23346e+07	3.52018e+07	1.09833e+07			1	2	1	2	2	2
XP_001401502.2	peroxisomal-coenzyme A synthetase [Aspergillus niger CBS 513.88]								15927087								1
XP_001390522.2	metallo-beta-lactamase superfamily protein [Aspergillus niger CBS 513.88]		6.58606e+07	4.53904e+07	5.33742e+07	2.83737e+07	3.5812e+07	1.48908e+07	12699297		2	2	2	2	2	2	1
XP_001388655.1	class I glutamine amidotransferase [Aspergillus niger CBS 513.88]	1.23915e+08	7.4638e+07	5.05287e+07	4.50526e+07	4.23163e+07	4.18209e+07	2.68491e+07	6121491	1	2	2	2	2	2	2	1
XP_001397044.2	arylsulfatase [Aspergillus niger CBS 513.88]		4.41443e+06	1.00179e+07	6.79248e+06	1.24356e+07	1.45617e+07	1.9646e+07	12039104		1	1	1	1	1	1	1
XP_001391420.1	ankyrin repeat protein (Yar1) [Aspergillus niger CBS 513.88]			3.27782e+07	3.60119e+07							1	1
XP_001393745.2	protein hob1 [Aspergillus niger CBS 513.88]				3.4188e+06	1.11612e+07							1	1
XP_001390340.2	WD repeat protein [Aspergillus niger CBS 513.88]			9.17188e+06	1.2416e+07	1.14035e+07	1.93867e+07	9.66355e+06	7.58199e+06			1	1	1	1	1	1
XP_001391306.1	siroheme biosynthesis protein met8 [Aspergillus niger CBS 513.88]	3.63039e+07	1.60769e+07	1.6936e+07	2.28767e+07	1.73718e+07	1.82837e+07	1.7753e+07	65645754	1	1	1	2	1	2	2	2
XP_001397469.2	tRNA (adenine-N(1)-)-methyltransferase non-catalytic subunit trm6 [Aspergillus niger CBS 513.88]								7895838								1
XP_001397123.1	hexokinase family protein XprF [Aspergillus niger CBS 513.88]	5.49868e+08	1.1523e+07	2.17315e+07	1.64705e+07	2.77206e+07	2.13913e+07	4.65637e+07	90399978	1	2	1	1	2	1	2	3
XP_001389488.2	40S ribosomal protein S25 [Aspergillus niger CBS 513.88]	6.7089e+08	5.68859e+08	4.28455e+08	2.97727e+08	2.73634e+08	1.9281e+08	3.21891e+08	385266592	1	1	1	1	1	1	1	1
XP_001402430.2	actin polymerization protein Bzz1 [Aspergillus niger CBS 513.88]		3.39905e+07	2.67162e+07	1.47097e+07	8.54203e+06	1.60985e+07	2.3475e+07	18537032		1	1	1	1	1	1	1
XP_001391592.1	rho1 guanine nucleotide exchange factor 1 [Aspergillus niger CBS 513.88]	5.28209e+07	1.82318e+07	1.40224e+07	9.15837e+06	2.30536e+07	1.22919e+07	1.28637e+07	15410092	1	2	1	1	2	2	2	1
XP_001392011.1	maleylacetate reductase [Aspergillus niger CBS 513.88]	2.20254e+08	6.99479e+07	4.10587e+07	4.48529e+07	5.24288e+07	3.51827e+07	4.25273e+07	60602500	1	1	1	1	1	1	1	1
XP_001393441.1	hypothetical protein ANI_1_124084 [Aspergillus niger CBS 513.88]	1.93018e+10	4.92265e+09	1.91229e+09	9.39094e+08	6.68304e+08	6.50547e+08	6.72107e+08	1292018464	1	1	1	1	2	1	2	2
XP_003188679.1	hypothetical protein ANI_1_2254184 [Aspergillus niger CBS 513.88]		1.68321e+07	1.34397e+07	1.45493e+07	3.01625e+07	5.97063e+07	6.38009e+07	1.11833e+07		1	1	1	1	1	1	1
XP_001390405.1	NAD binding Rossmann fold oxidoreductase [Aspergillus niger CBS 513.88]		5.10847e+06	2.33729e+07							1	1
XP_001389602.2	histidinol-phosphate aminotransferase [Aspergillus niger CBS 513.88]		6.76149e+07	4.33867e+07	5.50973e+07	5.35979e+07	6.41838e+07	5.2281e+07	49507354		2	2	2	2	2	2	2
XP_001388657.1	thiamin pyrophosphokinase-related protein [Aspergillus niger CBS 513.88]		3.39964e+07	2.05975e+07	1.65448e+07	1.41194e+07	1.46553e+07	1.37933e+07	9214191		1	1	1	1	1	1	1
XP_001400373.2	exopolygalacturonase C [Aspergillus niger CBS 513.88]		1.60032e+07	7.0547e+06	5.59219e+07	1.89151e+07	1.22851e+07	3.97176e+07	23005454		1	1	1	2	2	2	1
XP_001397746.1	hypothetical protein ANI_1_622144 [Aspergillus niger CBS 513.88]		4.35958e+07	5.01855e+07	4.30473e+07	4.96435e+07	7.17342e+07	1.01742e+08	82002050		2	2	2	2	2	2	2
XP_001391728.1	exosome complex exonuclease Rrp40 [Aspergillus niger CBS 513.88]	4.14236e+08	7.98904e+07	7.58994e+07	1.03117e+08	8.80099e+07	9.19355e+07	7.83844e+07	41593038	1	2	2	2	2	2	2	2
XP_001401793.1	flavin-containing monooxygenase [Aspergillus niger CBS 513.88]	2.48737e+07	8.06485e+07	5.99288e+07	5.39453e+07	3.66957e+07	3.22163e+07	1.64186e+07	16310038	1	2	2	2	2	2	2	2
XP_001396318.1	hypothetical protein ANI_1_250114 [Aspergillus niger CBS 513.88]	1.5351e+07	4.6188e+07	5.62602e+07	6.79715e+07	3.59146e+07	3.42718e+07	1.90185e+07		1	2	2	2	2	2	2
XP_001399056.2	casein kinase I [Aspergillus niger CBS 513.88]		1.02455e+08	1.81303e+08	3.73084e+08	2.46088e+08	6.5358e+08	2.35277e+09	1957873280		1	1	1	1	1	1	1
XP_001391404.1	GTP-binding protein gtr1 [Aspergillus niger CBS 513.88]	3.56057e+07	1.25465e+07	3.01583e+07	1.09226e+07	2.08669e+07	4.24675e+07	4.10774e+07	5.30299e+06	1	1	1	1	1	2	2	1
XP_001388751.1	Ser/Thr protein phosphatase family protein [Aspergillus niger CBS 513.88]			6.352e+06	2.03663e+07	2.46282e+07	1.49544e+07	7.38066e+06	19475924			1	1	1	1	1	1
XP_001400678.2	esterase [Aspergillus niger CBS 513.88]	8.90436e+06	3.55026e+07	4.55119e+07	7.50917e+07	8.1325e+07	1.17531e+08	1.31234e+08	138457948	1	2	2	2	2	2	2	2
XP_001400700.2	protein kinase activator Bem1 [Aspergillus niger CBS 513.88]		3.82236e+07	4.88991e+07	2.55177e+07	1.24479e+07	1.05268e+07				1	1	1	1	1
XP_001397001.2	dehydrogenase [Aspergillus niger CBS 513.88]			9.5687e+06	1.49127e+07	1.53867e+07	1.70923e+07	1.40991e+07				1	1	1	1	1
XP_001402094.1	putative mitochondrial 54S ribosomal protein MNP1 [Aspergillus niger CBS 513.88]		7.54376e+06	1.43606e+07	8.27735e+06	8.85642e+06	1.88136e+07	1.47381e+07	38456424		1	1	1	1	1	1	1
XP_001401285.1	U6 snRNA-associated Sm-like protein LSm3 [Aspergillus niger CBS 513.88]		9.45379e+07	8.88001e+07	6.08798e+07	3.75448e+07	2.70149e+07	1.59255e+07	16172909		1	1	1	1	1	1	1
XP_001395923.2	hypothetical protein ANI_1_1050104 [Aspergillus niger CBS 513.88]	3.03388e+07	1.49259e+07	1.91846e+07	9.6823e+06	2.61858e+07	1.90625e+07	2.29231e+07	8253176	1	1	1	1	1	1	1	1
XP_001401118.1	U1 small nuclear ribonucleoprotein 70 kDa [Aspergillus niger CBS 513.88]	1.10215e+09	3.98961e+08	3.54504e+08	1.67723e+08	1.29283e+08	1.77763e+08	1.87686e+08	85049912	2	2	2	2	2	2	2	2
XP_001400890.2	methionine synthase, vitamin-B12 independent [Aspergillus niger CBS 513.88]		4.78416e+07	3.18462e+07	2.2392e+07	8.32734e+06	2.10107e+07				1	1	1	1	1
XP_001397860.1	superoxide dismutase 1 copper chaperone [Aspergillus niger CBS 513.88]		2.79105e+07	1.50187e+07	1.38645e+07	1.13152e+07	6.39671e+06	1.439e+07	1728835		1	1	1	1	1	1	1
XP_001395135.2	zinc knuckle nucleic acid binding protein [Aspergillus niger CBS 513.88]	6.68909e+07	3.04672e+07	2.03207e+07	1.13296e+07	7.39861e+06	7.76633e+06	406885	3.23463e+06	1	1	1	1	1	1	1	1
XP_001388794.1	import inner membrane translocase subunit tim10 [Aspergillus niger CBS 513.88]	2.8073e+08	3.26326e+07	6.57507e+07	6.53543e+07	4.026e+07	7.50433e+07	6.34674e+07	93744632	2	1	2	2	2	2	2	2
XP_001392241.2	PAB1 binding protein (Pbp1) [Aspergillus niger CBS 513.88]	4.66285e+07	1.43219e+07	1.97442e+06	1.42473e+07	9.73751e+06	6.15541e+06	3.50939e+06	6191056	1	1	1	1	1	1	1	1
XP_001400380.1	pectinesterase family protein [Aspergillus niger CBS 513.88]		4.37044e+07	1.05491e+07	5.94238e+07	3.23379e+07	5.08494e+07	9.92036e+07	49456794		2	1	2	2	2	2	2
XP_001391804.2	aldo-keto reductase (AKR) [Aspergillus niger CBS 513.88]		2.96903e+07	2.30745e+07	3.17091e+07	3.31529e+07					2	2	2	2
XP_001392443.2	protein mago nashi [Aspergillus niger CBS 513.88]		4.36855e+07	5.83459e+07	1.02693e+08	1.11281e+08	6.31736e+07	5.81221e+07	124741188		1	1	1	1	1	1	1
XP_001399311.1	peptidyl prolyl cis-trans isomerase Cyclophilin [Aspergillus niger CBS 513.88]		2.91943e+07	2.55942e+07	2.6367e+07	3.76766e+07	2.58801e+07				1	1	1	1	1
XP_001399869.1	LEA domain protein [Aspergillus niger CBS 513.88]	1.88441e+07	2.77167e+07	2.48706e+07	1.03119e+07	7.79484e+06	1.50673e+07	1.88197e+08	1254040576	1	1	1	1	1	1	1	1
XP_001392187.1	protein kinase activator (Mob2) [Aspergillus niger CBS 513.88]		3.41172e+07	2.2837e+07	2.49184e+07						1	1	1
XP_001391776.1	import inner membrane translocase subunit tim14 [Aspergillus niger CBS 513.88]		7.81285e+06	4.74167e+06	8.38913e+06	6.11421e+06	6.32928e+06	5.19303e+06			1	1	1	1	1	1
XP_001401549.1	UBX domain protein [Aspergillus niger CBS 513.88]		2.05219e+07	1.71255e+07	1.88098e+07	1.56057e+07	1.00096e+07	4.29957e+06			1	1	1	1	1	1
XP_001395407.1	aspartic protease pepAc [Aspergillus niger CBS 513.88]	3.15937e+08	2.16898e+07	3.06128e+07	3.76097e+06	5.03998e+06	3.19501e+06	1.24957e+07	10740216	1	1	1	1	1	1	1	1
XP_001389078.1	branched-chain-amino-acid aminotransferase TOXF [Aspergillus niger CBS 513.88]	7.04313e+09	3.0749e+09	2.28204e+09	1.00981e+09	8.62278e+08	7.20627e+08	4.35703e+08	106949544	1	1	1	1	1	1	1	1
XP_001391363.1	hypothetical protein ANI_1_334064 [Aspergillus niger CBS 513.88]		4.56048e+07	3.33054e+07	2.66312e+07	1.99279e+07	1.15662e+07	6.99237e+06	30695430		1	1	1	1	1	1	1
XP_001393014.2	endochitinase 1 [Aspergillus niger CBS 513.88]		1.56546e+07	1.87896e+07	6.56519e+06	1.08464e+07	7.71463e+06	1.90912e+07	61585584		1	1	1	1	1	1	1
XP_001399514.1	vacuolar protein-sorting protein bro1 [Aspergillus niger CBS 513.88]	6.6835e+08	9.59825e+07	8.92129e+07	6.44625e+07	7.53157e+07	8.43432e+07	4.52817e+07	21760608	1	2	1	2	2	2	2	1
XP_001395565.2	hypothetical protein ANI_1_644104 [Aspergillus niger CBS 513.88]	1.07794e+08	3.88713e+08	1.06951e+08	3.05204e+08	1.86404e+08	3.37757e+08	1.60766e+08	140643395	1	2	1	2	2	2	2	2
XP_001392112.2	MFS monosaccharide transporter [Aspergillus niger CBS 513.88]		5.83262e+07	2.72668e+07	3.4686e+07	3.37207e+07	3.77232e+07	2.1948e+07	26882660		1	1	1	1	1	1	1
XP_001393047.2	oxidoreductase, short chain dehydrogenase/reductase family [Aspergillus niger CBS 513.88]		6.84518e+07	6.24067e+07	7.08069e+07	3.41641e+07	4.91867e+07	8.18314e+06	6406097		1	1	1	1	1	1	1
XP_003188776.1	hypothetical protein ANI_1_308084 [Aspergillus niger CBS 513.88]		1.47023e+07	7.1246e+06	1.58595e+07	1.25939e+07	1.03791e+07	3.74671e+06	23670442		1	1	1	1	1	1	1
XP_001399379.2	pyrimidine 5'-nucleotidase [Aspergillus niger CBS 513.88]		3.16847e+07	2.47942e+07	1.84547e+07	2.45529e+07	2.12824e+07	1.24481e+07	4.57542e+06		1	1	1	1	1	1	1
XP_001399321.1	DNA-directed RNA polymerase II subunit RPB3 [Aspergillus niger CBS 513.88]		3.95785e+06	4.96949e+06	7.59633e+06	6.05653e+06	5.96117e+06	3.0068e+06	19083992		1	1	1	1	1	1	1
XP_001394987.1	CAIB/BAIF family enzyme [Aspergillus niger CBS 513.88]		6.00572e+06	1.75978e+07	2.17836e+07	2.15415e+07	2.35436e+07	1.42563e+07	10579331		1	1	1	1	1	1	1
XP_001396023.1	short-chain dehydrogenase/reductase [Aspergillus niger CBS 513.88]						6.63399e+06	1.34504e+07	33164526						1	1	1
XP_001394029.2	polyketide synthase [Aspergillus niger CBS 513.88]	7.69846e+08	6.98357e+08	8.53438e+08	1.1816e+09	9.0783e+08	1.48172e+09	1.42375e+09	431297140	2	2	2	2	2	2	2	2
XP_001402297.1	gluconate 5-dehydrogenase [Aspergillus niger CBS 513.88]	1.10423e+07	3.56406e+07	4.7142e+07	4.77608e+07	8.65257e+07	7.27702e+07	1.74486e+07	25281850	1	1	2	1	2	2	1	1
XP_001399726.2	hypothetical protein ANI_1_814024 [Aspergillus niger CBS 513.88]		8.70669e+07	6.86856e+07	6.84323e+07	7.86412e+07	5.62034e+07	7.19667e+07	50026092		1	1	1	1	1	1	1
XP_001391909.1	oxysterol-binding protein [Aspergillus niger CBS 513.88]	1.24299e+07	4.02948e+07	1.72752e+07	1.50857e+07	1.71088e+07	1.7925e+07	1.15831e+07	17149420	1	1	1	1	1	1	1	1
XP_001392979.2	pro-apoptotic serine protease nma111 [Aspergillus niger CBS 513.88]		1.916e+07	2.9123e+07	1.46983e+07	1.88413e+07	1.80183e+07	1.2914e+07	18297062		1	1	1	1	1	1	1
XP_001400452.2	rna-binding protein [Aspergillus niger CBS 513.88]	6.24746e+07	1.97874e+07	2.42225e+07	1.43963e+07	2.49873e+07	1.36251e+07	2.2392e+07		1	1	1	1	1	1	1
XP_001389379.2	voltage-gated potassium channel subunit beta [Aspergillus niger CBS 513.88]		8.47748e+06	8.09376e+06	1.27224e+07	1.84327e+07	1.81083e+07	1.03211e+07			1	1	1	1	1	1
XP_001399989.1	hypothetical protein ANI_1_2814024 [Aspergillus niger CBS 513.88]						7.76677e+06	2.38588e+07	62082672						1	1	1
XP_001395309.1	glycyl-tRNA synthetase 1 [Aspergillus niger CBS 513.88]		1.26182e+07	1.4146e+07	9.89615e+06	9.60146e+06	7.21128e+06	3.7888e+06	1.93962e+06		1	1	1	1	1	1	1
XP_001398547.1	O-methyltransferase [Aspergillus niger CBS 513.88]	9.94394e+06	6.60744e+07	7.51875e+07	4.73443e+07	3.07146e+07	1.37837e+07	9.43898e+06		1	1	1	1	1	1	1
XP_001401701.1	pantetheine-phosphate adenylyltransferase family protein [Aspergillus niger CBS 513.88]	2.8501e+07	5.35302e+07	7.05972e+07	9.30175e+07	8.56284e+07	7.87801e+07	3.24295e+07	53214114	1	1	2	2	2	2	1	2
XP_001399042.2	alpha-1,2-mannosyltransferase alg11 [Aspergillus niger CBS 513.88]		3.65768e+07	1.08916e+07	5.0309e+06	9.90666e+06	1.25507e+07	1.28821e+07			1	1	1	1	1	1
XP_001394207.2	hypothetical protein ANI_1_284094 [Aspergillus niger CBS 513.88]	5.97786e+07	1.59449e+07	3.22828e+07	2.36086e+07	2.06114e+07	1.84884e+07	2.05168e+07	13711182	1	1	1	1	1	1	1	1
XP_001397447.1	Glyoxalase domain-containing protein 5 [Aspergillus niger CBS 513.88]		1.70858e+07	2.17342e+07	1.18423e+07	1.23841e+07	4.89692e+06				1	1	1	1	1
XP_001390704.1	MFS monosaccharide transporter [Aspergillus niger CBS 513.88]		2.16907e+07	3.61367e+06							1	1
XP_003188937.1	distribution and morphology protein 35 [Aspergillus niger CBS 513.88]	8.70822e+07	2.77718e+07	1.47024e+07	1.36693e+07	1.28965e+07	6.6469e+06	8.55217e+06	7321989	1	1	1	1	1	1	1	1
XP_001401186.2	AMP-binding enzyme [Aspergillus niger CBS 513.88]	7.95265e+06	1.14748e+07	8.79518e+06	2.77441e+07	2.62134e+07	2.5934e+07			1	1	1	1	1	1
XP_001392263.2	hypothetical protein ANI_1_1680074 [Aspergillus niger CBS 513.88]		1.71126e+07	2.33593e+07	1.32719e+07	1.34187e+07	4.28476e+06	3.12607e+06			1	1	1	1	1	1
XP_001390558.1	translation machinery-associated protein 22 [Aspergillus niger CBS 513.88]		3.23407e+07	2.37272e+07	2.61158e+07	1.89075e+07	2.01923e+07	1.38201e+07	12634270		1	1	1	1	1	1	1
XP_001398116.2	serine/threonine protein kinase [Aspergillus niger CBS 513.88]	1.69072e+08	2.36429e+07	2.05709e+07	1.40071e+07	2.54701e+07	1.52945e+07	1.65102e+07	22167052	1	1	1	1	1	1	1	1
XP_001399933.1	guanine nucleotide-binding protein subunit alpha [Aspergillus niger CBS 513.88]	2.03795e+07	3.57813e+07	2.1027e+07	3.77474e+07	2.9659e+07	2.44363e+07	1.0213e+07	9177470	1	1	1	1	1	1	1	1
XP_001390573.2	AMP deaminase [Aspergillus niger CBS 513.88]		3.66655e+07	4.72011e+07	5.2272e+07	4.40445e+07	5.45867e+07	3.73628e+07	7.42582e+06		2	2	2	2	2	2	2
XP_001400020.1	ubiquitin conjugating enzyme (UbcB) [Aspergillus niger CBS 513.88]		3.19921e+07	2.5735e+07	3.2772e+07	2.57598e+07	2.94736e+07	1.20603e+07	14227578		1	1	1	1	1	1	1
XP_001392081.1	hypothetical protein ANI_1_1290064 [Aspergillus niger CBS 513.88]		2.16943e+07	3.10719e+07	2.13818e+07	2.60482e+07	3.846e+07	4.99697e+07	28873026		1	1	1	1	1	1	1
XP_001399759.1	hypothetical protein ANI_1_850024 [Aspergillus niger CBS 513.88]		1.50386e+07	9.89169e+06	1.51421e+07	1.60514e+07	1.53065e+07	9.53575e+06	23262606		1	1	1	1	1	1	1
XP_001397463.1	S-adenosylmethionine-dependent methyltransferase superfamily domain-containing protein [Aspergillus niger CBS 513.88]		4.44119e+07	4.71468e+07	3.65892e+07	4.05434e+07	2.263e+07	1.64833e+07			1	1	1	1	1	1
XP_001389067.1	hypothetical protein ANI_1_2620014 [Aspergillus niger CBS 513.88]		1.6219e+07	1.81632e+07	1.55617e+07	8.5925e+06	7.71474e+06	4.92601e+06	5272322		1	1	1	1	1	1	1
XP_001398460.2	class V myosin (Myo4) [Aspergillus niger CBS 513.88]	3.26126e+07	1.64154e+07	1.40678e+07	1.05865e+07	6.35327e+06	6.38155e+06	8.90268e+06		1	1	1	1	1	1	1
XP_001398783.1	mitochondrial 37S ribosomal protein MRPS5 [Aspergillus niger CBS 513.88]		5.95607e+06	2.90968e+06	2.4504e+06	2.21849e+06	1.80353e+06	2.24216e+06	7.29638e+06		1	1	1	1	1	1	1
XP_001397756.1	translation machinery-associated protein 7 [Aspergillus niger CBS 513.88]	1.62263e+07	1.61925e+08	9.25754e+07	5.20191e+07	2.95594e+07	1.99364e+07	2.07325e+07	18076988	1	1	1	1	1	1	1	1
XP_001391443.2	hypothetical protein ANI_1_440064 [Aspergillus niger CBS 513.88]								34130640								1
XP_001392186.2	hypothetical protein ANI_1_1608074 [Aspergillus niger CBS 513.88]		6.1067e+07	5.51496e+07	2.34657e+07	2.30108e+07	6.8027e+06	1.08772e+07	12176384		1	1	1	1	1	1	1
XP_001401279.2	DNA polymerase gamma [Aspergillus niger CBS 513.88]				5.97073e+06	7.78627e+06	6.05493e+07	3.94154e+08	634743872				1	1	1	1	1
XP_001390859.2	carboxypeptidase S1 [Aspergillus niger CBS 513.88]		3.37062e+07	2.71675e+07	2.03053e+07	1.28396e+07	1.35775e+07				1	1	1	1	1
XP_001399212.1	FAD binding domain protein [Aspergillus niger CBS 513.88]		8.05902e+06	1.39997e+07	1.25301e+07	1.58208e+07	2.35781e+07	4.54238e+07			1	1	1	1	1	1
XP_001398428.2	protein kinase (Chm1) [Aspergillus niger CBS 513.88]		4.11765e+07	2.35796e+07	1.69463e+07	6.5953e+06	1.01073e+07				1	1	1	1	1
XP_001393717.1	chitin synthase B [Aspergillus niger CBS 513.88]		7.27631e+07	1.03836e+08	4.41838e+07	3.15346e+07	4.02503e+07	3.66061e+07			1	1	1	1	1	1
XP_001389062.1	presequence translocated-associated motor subunit pam17 [Aspergillus niger CBS 513.88]		1.83848e+07	1.82477e+07	1.97344e+07	1.83593e+07	1.41418e+07	1.4001e+07	10474170		1	1	1	1	1	1	1
XP_001388800.1	general stress response phosphoprotein phosphatase Psr1 [Aspergillus niger CBS 513.88]		7.51459e+06	6.54215e+06	1.08038e+07	6.96794e+06	5.26438e+06	5.24654e+06			1	1	1	1	1	1
XP_001391227.2	aldehyde dehydrogenase PutA [Aspergillus niger CBS 513.88]		1.16985e+07	9.7319e+06	1.33465e+07	2.21754e+07	2.33091e+07	1.47116e+07	1.51908e+06		1	1	1	1	1	1	1
XP_001392364.2	mediator of RNA polymerase II transcription subunit 16 [Aspergillus niger CBS 513.88]	1.02262e+08	2.48843e+07	2.39834e+07	2.50322e+07	2.99065e+07	2.65549e+07	2.47955e+07	7149250	1	1	1	1	1	1	1	1
XP_001399025.2	VHS domain protein [Aspergillus niger CBS 513.88]	1.97313e+07	2.23665e+07	2.30729e+07	2.21102e+07	2.59771e+07	1.9136e+07	8.43869e+06	5.31271e+06	1	1	1	1	1	1	1	1
XP_001401267.1	transport protein particle subunit trs31 [Aspergillus niger CBS 513.88]		7.54844e+06	1.02644e+07	1.26523e+07	1.13934e+07	1.16008e+07	6.8526e+06	2.29378e+06		1	1	1	1	1	1	1
XP_001401314.1	glutathione S-transferase [Aspergillus niger CBS 513.88]				7.78158e+06	7.69483e+06	9.08207e+06	7.62563e+06	12408008				1	1	1	1	1
XP_001400624.1	ATP-dependent RNA helicase dbp3 [Aspergillus niger CBS 513.88]	1.80781e+08	3.22644e+07	3.31949e+07	1.55476e+07	1.37048e+07	9.92202e+06	1.07217e+07		1	1	1	1	1	1	1
XP_001400364.1	SH3 domain protein [Aspergillus niger CBS 513.88]	1.15193e+08	6.01215e+07	5.57341e+07	5.44606e+07	9.08596e+06	1.10807e+08	3.42922e+07	20355584	1	1	1	1	1	1	1	1
XP_001401546.1	endosomal cargo receptor (Erp5) [Aspergillus niger CBS 513.88]	1.15682e+07	2.27193e+07	2.45543e+07	1.84193e+07	1.84026e+07	1.62028e+07	6.5489e+06		1	1	1	1	1	1	1
XP_001391659.1	signal recognition particle 14kD protein [Aspergillus niger CBS 513.88]		2.11979e+07	3.14276e+07	5.93845e+07	5.50876e+07	5.67397e+07	1.98983e+07	16992384		1	1	1	1	1	1	1
XP_003188977.1	zinc-binding oxidoreductase [Aspergillus niger CBS 513.88]		1.71671e+07	1.39361e+07	9.33802e+06	4.95655e+07	4.45848e+07	4.20301e+07	21812024		1	1	1	1	1	1	1
XP_001401939.1	expressed protein [Aspergillus niger CBS 513.88]		3.29488e+07	3.9549e+07	4.31924e+07	3.25554e+07	4.43352e+07	5.84771e+07	26773334		1	1	1	1	1	1	1
XP_001389052.1	IgE-binding protein [Aspergillus niger CBS 513.88]	2.07133e+08	9.46395e+07	4.11205e+08	5.87455e+08	5.04293e+08	1.04065e+09	8.49209e+08	91104864	1	1	1	1	1	1	1	1
XP_001389591.1	serine/threonine-protein phosphatase ppe1 [Aspergillus niger CBS 513.88]		1.3418e+07	2.47371e+07	2.22084e+07	3.18964e+07	1.55334e+07	8.66631e+06	2.9389e+06		1	1	1	1	1	1	1
XP_001394935.1	phosphoserine phosphatase [Aspergillus niger CBS 513.88]	9.90387e+06	2.75082e+07	3.67592e+07	9.77478e+06	1.44479e+07	1.24016e+07	2.95242e+06		1	1	1	1	1	1	1
XP_001396984.2	myosin-1 [Aspergillus niger CBS 513.88]	1.51238e+09	3.669e+08	2.2506e+08	1.87252e+08	1.08316e+08	1.05463e+08	1.27169e+08		2	1	2	2	1	2	1
XP_001399339.1	DRAP deaminase [Aspergillus niger CBS 513.88]	9.76648e+06	8.51923e+06	1.16305e+07	1.51786e+07	1.27056e+07	2.57442e+07	1.65992e+07	18521572	1	1	1	1	1	1	1	1
XP_001398767.2	autophagy-related protein 18 [Aspergillus niger CBS 513.88]	6.24767e+07	5.59627e+06	1.03635e+07	1.49375e+07	1.66595e+07	1.15687e+07	1.17814e+07	6.0341e+06	1	1	1	1	1	1	1	1
XP_001391543.1	epoxide hydrolase [Aspergillus niger CBS 513.88]		5.91799e+06	1.18182e+07	1.75521e+07	1.78014e+07	1.27338e+07				1	1	1	1	1
XP_001399157.1	amidase [Aspergillus niger CBS 513.88]				2.4199e+06	5.91927e+06	7.90284e+06	1.4637e+07	17192568				1	1	1	1	1
XP_001402426.1	dihydrodipicolinate synthase [Aspergillus niger CBS 513.88]		9.77649e+07	7.35449e+07	7.44723e+07	3.00725e+07	3.08891e+07	3.00882e+07			2	2	2	2	1	2
XP_001399291.2	translocation protein Sec62 [Aspergillus niger CBS 513.88]		9.08418e+06	1.03056e+07	9.61121e+06	7.10088e+06					1	1	1	1
XP_001392993.1	hypothetical protein ANI_1_2264074 [Aspergillus niger CBS 513.88]							1.08877e+07	77970424							1	1
XP_001399959.2	flavin containing amine oxidase [Aspergillus niger CBS 513.88]	5.68652e+07	1.48535e+08	1.38746e+08	8.62033e+07	6.55801e+07	5.63475e+07	4.65231e+07	2.85748e+07	1	2	2	2	2	2	2	2
XP_001392847.1	hypothetical protein ANI_1_1028074 [Aspergillus niger CBS 513.88]			1.19823e+07	2.24847e+07	1.44757e+07	1.05385e+07					1	1	1	1
XP_001400555.1	mRNA-capping enzyme subunit alpha [Aspergillus niger CBS 513.88]							5.71874e+06	13018143							1	1
XP_001399857.2	RNA polymerase II subunit A C-terminal domain phosphatase [Aspergillus niger CBS 513.88]	2.28017e+07	1.30255e+07	2.00141e+07	1.77226e+07	3.46511e+06	9.08444e+06	1.65438e+07	8263053	1	1	1	1	1	1	1	1
XP_001401616.2	phosphoinositide phosphatase (Sac1) [Aspergillus niger CBS 513.88]	8.80448e+07	1.48404e+09	1.98646e+09	3.74633e+09	4.19135e+09	4.7558e+09	3.56413e+09	3483442176	1	1	1	1	1	1	1	1
XP_001393825.1	oxidoreductase CipA [Aspergillus niger CBS 513.88]								30533636								1
XP_001390087.1	pyrazinamidase/nicotinamidase [Aspergillus niger CBS 513.88]		1.05756e+08	1.06986e+08	5.88089e+07	7.0624e+07	7.87202e+07	1.00881e+08	89179376		1	1	1	1	1	1	1
XP_001400246.1	hypothetical protein ANI_1_3034024 [Aspergillus niger CBS 513.88]		1.50718e+07	2.15641e+06	7.41852e+06	7.18381e+06	6.81281e+06	1.03069e+07	95038360		1	1	1	1	1	1	1
XP_001397617.1	calcium/calmodulin-dependent protein kinase type I [Aspergillus niger CBS 513.88]		1.41348e+07	1.21812e+07	1.10352e+07	1.38673e+07	8.23773e+06				1	1	1	1	1
XP_003188756.1	hypothetical protein ANI_1_1762074 [Aspergillus niger CBS 513.88]		1.27707e+07	1.85537e+07	1.53233e+07	1.93349e+07	2.06344e+07	1.64808e+07	10422147		1	1	1	1	1	1	1
XP_001400983.1	sulfate transporter [Aspergillus niger CBS 513.88]	1.4888e+07	1.64129e+07	9.4994e+06	8.66926e+06	6.91529e+06	8.30746e+06	6.38061e+06		1	1	1	1	1	1	1
XP_001396504.2	hypothetical protein ANI_1_846114 [Aspergillus niger CBS 513.88]	2.76286e+07	7.24435e+06	1.22008e+07	1.24385e+07	1.24271e+07	6.47358e+06	1.94874e+07	6861685	1	1	1	1	1	1	1	1
XP_001395526.2	pre-mRNA-splicing factor cwc15 [Aspergillus niger CBS 513.88]	1.30778e+08	3.59039e+07	2.61739e+07	1.28891e+07	4.47155e+06				1	1	1	1	1
XP_001390977.1	1,3-beta-glucan synthase component FKS1 [Aspergillus niger CBS 513.88]		2.50744e+07	1.52396e+07	1.52429e+07	1.18825e+07					1	1	1	1
XP_001394522.1	fructosyl amine:oxygen oxidoreductase [Aspergillus niger CBS 513.88]				5.38661e+06	8.9222e+06							1	1
XP_001389164.2	RNA methylase family protein [Aspergillus niger CBS 513.88]	2.48202e+07	3.69473e+07	5.06791e+07	3.21418e+07	3.6713e+07	2.22199e+07	6.95436e+07	46710360	1	1	1	1	1	1	1	1
XP_001389644.1	multidrug resistance protein CDR1 [Aspergillus niger CBS 513.88]		4.38181e+06	1.27455e+07	1.18066e+07	1.11533e+07	1.42744e+07	1.67674e+07	5805293		1	1	1	1	1	1	1
XP_001397108.2	DNA-dependent RNA polymerase family protein [Aspergillus niger CBS 513.88]	5.99708e+09	3.77505e+08	2.98442e+08	1.67505e+08	1.08525e+08	1.03505e+08	1.6789e+08	43565616	1	1	1	1	1	1	1	1
XP_001394820.1	C6 transcription factor [Aspergillus niger CBS 513.88]	1.39599e+08	1.3898e+08	8.26419e+07	4.89282e+07	4.12373e+07	4.52115e+07	1.72486e+07	5.88957e+06	1	1	1	1	1	1	1	1
XP_001402363.2	protein GCY [Aspergillus niger CBS 513.88]		5.08183e+06	1.78097e+07	2.40391e+07	2.64936e+07	2.38822e+07				1	1	1	1	1
XP_001397763.2	3-oxoacyl-(acyl-carrier-protein) reductase [Aspergillus niger CBS 513.88]		6.07914e+07	7.28965e+07	9.0901e+07	7.4478e+07	1.16144e+08	9.543e+07	27108384		1	1	1	1	1	1	1
XP_001401746.1	hypothetical protein ANI_1_696184 [Aspergillus niger CBS 513.88]	3.02919e+08	8.42126e+07	8.36154e+07	4.17454e+07	3.19379e+07	3.88339e+07	4.52048e+07	13408185	1	1	1	1	1	1	1	1
XP_001398695.2	serine/threonine-protein phosphatase PP-X [Aspergillus niger CBS 513.88]	6.3274e+08	1.98124e+08	1.40294e+08	8.62987e+07	6.44663e+07	7.40698e+07	4.78468e+07	19684144	1	1	1	1	1	1	1	1
XP_001395315.2	metallo-beta-lactamase superfamily protein [Aspergillus niger CBS 513.88]				3.44971e+06	5.85748e+06							1	1
XP_001391899.1	SH3 domain protein [Aspergillus niger CBS 513.88]		2.80632e+07	2.47736e+07	1.58417e+07	1.16885e+07	1.2206e+07	1.16611e+07			1	1	1	1	1	1
YP_337891.1	NADH dehydrogenase subunit 2 (mitochondrion) [Aspergillus niger]		1.48749e+07	1.26067e+07	1.27431e+07	1.01088e+07	1.82857e+07	2.5029e+07	8.14898e+06		1	1	1	1	1	1	1
XP_001393135.1	ubiquitin-conjugating enzyme E2-20 kDa [Aspergillus niger CBS 513.88]	1.52018e+08	3.15075e+07	3.60226e+07	2.65863e+07	2.69376e+07	2.62243e+07	4.44851e+07	12848384	1	1	1	1	1	1	1	1
XP_001399089.1	CFEM domain protein [Aspergillus niger CBS 513.88]		3.23645e+07	2.17008e+07	2.44298e+07	3.00369e+07	4.84811e+07	5.54995e+07	95205680		1	1	1	1	1	1	1
XP_001389792.2	succinate dehydrogenase [ubiquinone] cytochrome b small subunit [Aspergillus niger CBS 513.88]	5.58347e+08	4.12944e+07	7.9406e+07	3.41747e+07	8.2884e+06	1.39636e+07	2.3472e+07	9716099	1	1	1	1	1	1	1	1
XP_001400699.2	ATPase [Aspergillus niger CBS 513.88]	3.48212e+07	9.07465e+06	5.53363e+06	6.10596e+06	8.36296e+06	5.3423e+06	3.46562e+06	5187671	1	1	1	1	1	1	1	1
XP_001398652.1	hypothetical protein ANI_1_1148164 [Aspergillus niger CBS 513.88]								30517882								1
XP_001400871.2	MIP aquaporin [Aspergillus niger CBS 513.88]								105553728								1
XP_001394921.2	lipoyltransferase [Aspergillus niger CBS 513.88]		5.24705e+06	4.69596e+06	8.35396e+06	1.34473e+07	1.21275e+07	1.98366e+07	14808357		1	1	1	1	1	1	1
XP_001400149.2	serine/threonine-protein phosphatase 2A regulatory subunit delta isoform [Aspergillus niger CBS 513.88]		1.61653e+07	1.12605e+07	1.412e+07	9.48963e+06	3.34885e+06				1	1	1	1	1
XP_001399430.2	hypothetical protein ANI_1_2376024 [Aspergillus niger CBS 513.88]			6.35704e+06	4.23379e+06				10365231			1	1				1
XP_001391972.2	1-phosphatidylinositol-3-phosphate 5-kinase (Fab1) [Aspergillus niger CBS 513.88]			2.00467e+07	7.98177e+06	1.05771e+07	1.98895e+07	4.58654e+07	116374192			1	1	1	1	1	1
XP_001401156.2	translation machinery-associated protein 46 [Aspergillus niger CBS 513.88]		3.04903e+07	2.15045e+07	1.80285e+07	1.18511e+07	1.68616e+07	1.03918e+07			1	1	1	1	1	1
XP_003188582.1	hypothetical protein ANI_1_910024 [Aspergillus niger CBS 513.88]	7.98837e+08	1.72623e+08	1.86833e+08	1.51518e+08	1.48829e+08	1.86084e+08	1.74307e+08	61845812	1	1	1	1	1	1	1	1
XP_001399184.2	FAD binding domain protein [Aspergillus niger CBS 513.88]	8.13938e+06	1.46224e+07	9.72333e+06	1.22306e+07	1.95701e+07	2.09261e+07	1.80711e+07	22848434	1	1	1	1	1	1	1	1
XP_001397265.1	glycerol-3-phosphate dehydrogenase [NAD+] [Aspergillus niger CBS 513.88]		4.37198e+06	6.37417e+06	6.32324e+06	1.98623e+06	3.924e+06	6.97384e+06	5185414		1	1	1	1	1	1	1
XP_001399211.1	cutinase [Aspergillus niger CBS 513.88]		3.6548e+07	2.53179e+07	2.2407e+07	1.11093e+07	1.01895e+07	7.23293e+06			1	1	1	1	1	1
XP_001389781.1	urea carboxylase [Aspergillus niger CBS 513.88]		2.41771e+07	2.77753e+06	1.88449e+07	1.44706e+07	1.44736e+07	1.17362e+07	16833612		1	1	1	1	1	1	1
XP_001390227.2	hypothetical protein ANI_1_1276034 [Aspergillus niger CBS 513.88]		5.34228e+07	3.80653e+07	5.13546e+07	4.55096e+07	3.97394e+07	2.06781e+07	11529935		1	1	1	1	1	1	1
XP_001399692.1	2,3-dihydroxybenzoic acid decarboxylase [Aspergillus niger CBS 513.88]	1.00974e+09	4.02625e+08	2.93113e+08	1.9367e+08	1.31428e+08	1.53985e+08	1.04608e+08	11531564	1	1	1	1	1	1	1	1
XP_001401930.2	extragenic suppressor of kinetochore protein [Aspergillus niger CBS 513.88]	6.10895e+08	1.99573e+08	1.22662e+08	5.01268e+07	4.1635e+07	4.4094e+07	4.01336e+07		1	1	1	1	1	1	1
XP_001396564.1	hypothetical protein ANI_1_48134 [Aspergillus niger CBS 513.88]	1.42028e+07	1.27266e+07	9.51028e+06	1.67012e+07	1.28706e+07	1.19479e+07			1	1	1	1	1	1
XP_001394078.1	arrestin domain protein [Aspergillus niger CBS 513.88]	1.24518e+08	5.02997e+07	5.46247e+07	5.00688e+07	3.96216e+07	2.86139e+07	6.57837e+07	22276838	1	1	1	1	1	1	1	1
XP_001402311.2	flavin-binding monooxygenase [Aspergillus niger CBS 513.88]		1.91201e+07	2.65796e+07	4.09424e+07	5.7306e+07	3.74006e+07	2.48384e+07			1	1	1	1	1	1
XP_001398623.1	FAD binding oxidoreductase [Aspergillus niger CBS 513.88]		2.35543e+08	1.55317e+08	5.59544e+07	4.23764e+07	2.34447e+07	3.16649e+07	218278704		1	1	1	1	1	1	1
XP_001389308.1	succinate dehydrogenase assembly factor 2 [Aspergillus niger CBS 513.88]			1.17841e+07	1.24344e+07	1.13214e+07	1.19206e+07	1.15871e+07	13966691			1	1	1	1	1	1
XP_001391222.1	hypothetical protein ANI_1_1504064 [Aspergillus niger CBS 513.88]		8.47517e+06	1.44847e+07	2.02375e+07	1.24902e+07	1.00931e+07	9.34914e+06			1	1	1	1	1	1
XP_001395126.2	transport protein particle subunit [Aspergillus niger CBS 513.88]	1.14554e+07	1.42002e+07	1.39756e+07	1.67944e+07	2.11194e+07	2.14393e+07	8.5886e+06	4856906	1	1	1	1	1	1	1	1
XP_001390324.2	hypothetical protein ANI_1_1346034 [Aspergillus niger CBS 513.88]			6.89139e+06	3.53383e+07	3.86681e+07	4.78678e+07	2.3151e+07	3554168			1	1	1	1	1	1
XP_001390507.2	fumarylacetoacetate hydrolase [Aspergillus niger CBS 513.88]		2.06349e+07	4.04456e+07	1.98396e+07	2.11616e+07	1.16705e+07	6.25603e+06	3.99037e+06		1	1	1	1	1	1	1
XP_003188810.1	UQCRX/QCR9 like ubiquinol-cytochrome C reductase family protein [Aspergillus niger CBS 513.88]		1.87101e+08	3.07913e+08	3.78016e+08	3.88746e+08	4.05176e+08	2.83493e+08	141753504		1	1	1	1	1	1	1
XP_001399822.1	RINT-1 family protein [Aspergillus niger CBS 513.88]		3.03293e+07	2.50457e+07	5.51372e+07	8.09309e+07	7.11235e+07	4.39226e+07	25478684		1	1	1	1	1	1	1
XP_001392622.1	WD repeat protein [Aspergillus niger CBS 513.88]								17835022								1
XP_001399544.1	U6 snRNA-associated Sm-like protein LSm4 [Aspergillus niger CBS 513.88]						8.19122e+06	3.76452e+07	75032344						1	1	1
XP_001399275.2	ankyrin [Aspergillus niger CBS 513.88]	4.77327e+09	5.33755e+08	5.46602e+08	2.36665e+08	2.4096e+08	2.4839e+08	2.96754e+08	161930768	1	1	1	1	1	1	1	1
XP_001399279.1	sorting nexin-41 [Aspergillus niger CBS 513.88]		1.41663e+07	2.69905e+07	3.58343e+07	2.09532e+07	2.27426e+07				1	1	1	1	1
XP_001399406.1	nuclear protein export protein Yrb2 [Aspergillus niger CBS 513.88]		5.72853e+07	3.96805e+07	3.53392e+07	1.54409e+07	2.39407e+07	2.04996e+07	22615940		1	1	1	1	1	1	1
XP_001400997.2	DNA replication licensing factor MCM6 [Aspergillus niger CBS 513.88]	9.65477e+07	3.88197e+07	5.24618e+07	3.79807e+07	3.66593e+07	2.52668e+07	6.18648e+07	22828954	1	1	1	1	1	1	1	1
XP_001390372.2	AP-1 complex subunit sigma-1 [Aspergillus niger CBS 513.88]		1.07227e+07	9.2894e+06	2.09875e+07	2.68815e+07	2.21765e+07	1.92148e+07	3.97648e+06		1	1	1	1	1	1	1
XP_001388707.1	DNA replication licensing factor mcm3 [Aspergillus niger CBS 513.88]	1.40066e+08	1.019e+08	1.06182e+08	8.57641e+07	7.87805e+07	5.3759e+07	1.78752e+08	703309888	1	1	1	1	1	1	1	1
XP_001389553.2	hypothetical protein ANI_1_3066014 [Aspergillus niger CBS 513.88]		2.70164e+07	5.56199e+07	6.9306e+07	6.01279e+07	2.42459e+07	2.13903e+07	3.66312e+06		1	1	1	1	1	1	1
XP_001392541.2	NADH-ubiquinone oxidoreductase C3A11.07 [Aspergillus niger CBS 513.88]		2.97751e+07	7.83487e+07	5.36173e+07	6.22063e+07	3.62348e+07	2.81927e+07	69494832		1	1	1	1	1	1	1
XP_001394706.1	metallo-beta-lactamase domain protein [Aspergillus niger CBS 513.88]	5.79661e+07	5.05682e+07	4.38734e+07	5.40783e+07	6.36016e+07	5.03695e+07	6.5693e+07	148284448	1	1	1	1	1	1	1	1
XP_001395918.2	3' exoribonuclease family protein [Aspergillus niger CBS 513.88]	1.30078e+08	1.54044e+07	1.6205e+07	1.707e+07	1.57179e+07	1.15861e+07	3.09891e+07	40267688	1	1	1	1	1	1	1	1
XP_001400598.2	heterogeneous nuclear ribonucleoprotein HRP1 [Aspergillus niger CBS 513.88]		1.22465e+07	1.17992e+07	1.24586e+07	1.26799e+07	8.51121e+06	5.0738e+06	5541079		1	1	1	1	1	1	1
XP_001393828.1	hypothetical protein ANI_1_634084 [Aspergillus niger CBS 513.88]		3.24385e+07	3.90179e+07	3.05531e+07	2.66973e+07	3.46672e+07	9.68294e+06			1	1	1	1	1	1
XP_001399942.1	mitosis protein dim1 [Aspergillus niger CBS 513.88]			6.5456e+06	1.52497e+07	1.05441e+07	1.03981e+07					1	1	1	1
XP_001401456.2	mediator of RNA polymerase II transcription subunit 5 [Aspergillus niger CBS 513.88]	7.69712e+08	1.18663e+09	7.91194e+08	3.67009e+08	3.78696e+08	3.7812e+08	3.25908e+08	77201848	1	1	1	1	1	1	1	1
XP_001395334.2	short-chain dehydrogenase [Aspergillus niger CBS 513.88]	9.50602e+07	7.8838e+07	8.58931e+07	7.62435e+07	3.17082e+07	7.87043e+07	6.87689e+07	77210216	1	1	1	1	1	1	1	1
XP_003188967.1	hypothetical protein ANI_1_360154 [Aspergillus niger CBS 513.88]	2.94037e+07	2.6533e+08	1.54682e+08	1.34691e+08	1.06065e+08	9.03572e+07	1.01703e+08	256195984	1	1	1	1	1	1	1	1
XP_001389055.1	glutaminase [Aspergillus niger CBS 513.88]	1.76309e+09	3.40184e+09	1.80848e+09	9.14874e+08	7.95789e+08	8.92566e+08	6.7295e+08	101401088	1	1	1	1	1	1	1	1
XP_001388777.2	ubiquitin-protein ligase (Hul4) [Aspergillus niger CBS 513.88]		1.37928e+07	2.00636e+07	2.49803e+07	3.14021e+07	1.56675e+07	2.89048e+06	3.54884e+06		1	1	1	1	1	1	1
XP_001400693.2	hypothetical protein ANI_1_1058124 [Aspergillus niger CBS 513.88]		1.8365e+07	3.68022e+07	3.44285e+07	4.00043e+07	4.79697e+07	8.26493e+07	27185096		1	1	1	1	1	1	1
XP_001398322.2	short chain oxidoreductase (CsgA) [Aspergillus niger CBS 513.88]	9.30482e+07	8.2699e+06	5.28422e+06	1.17907e+07	1.42292e+07	1.95663e+07	2.23754e+07	4.21392e+06	1	1	1	1	1	1	1	1
XP_001394467.2	hypothetical protein ANI_1_650094 [Aspergillus niger CBS 513.88]	5.95725e+09	1.16091e+09	1.09025e+09	7.62262e+08	5.78629e+08	6.10469e+08	1.17863e+09	519231328	1	1	1	1	1	1	1	1
XP_001391624.1	oxidoreductase, short chain dehydrogenase/reductase family [Aspergillus niger CBS 513.88]								8723430								1
XP_001398746.2	protein kinase [Aspergillus niger CBS 513.88]	4.28983e+07	2.22519e+07	2.13365e+07	1.55743e+07	1.92815e+07	1.16342e+07	1.41142e+07	12312928	1	1	1	1	1	1	1	1
XP_001389533.2	protein kinase domain protein [Aspergillus niger CBS 513.88]		2.82921e+07	4.86203e+07	4.51433e+07	1.97533e+06	5.06945e+07	4.49565e+07			1	1	1	1	1	1
XP_001391986.1	methionine aminopeptidase 1 [Aspergillus niger CBS 513.88]	5.08272e+07	4.10372e+07	3.30174e+07	3.78674e+07	3.67165e+07	2.30378e+07	4.03845e+07	16450973	1	1	1	1	1	1	1	1
XP_001396103.2	nmrA-like family protein [Aspergillus niger CBS 513.88]	2.27313e+07	4.72369e+07	2.06511e+07	2.26862e+07	2.05327e+07	1.06662e+07	1.39343e+07	28582618	1	1	1	1	1	1	1	1
XP_001391838.2	beta-glucosidase G [Aspergillus niger CBS 513.88]			6.45764e+07	6.63532e+07	1.53278e+08	3.8523e+08	6.1177e+08	6.10804e+08			1	1	1	1	1	1
XP_001391078.2	hypothetical protein ANI_1_628054 [Aspergillus niger CBS 513.88]		8.70113e+06	6.45201e+06	6.56783e+06	6.84093e+06	2.02687e+06				1	1	1	1	1
XP_001393224.2	hypothetical protein ANI_1_2516074 [Aspergillus niger CBS 513.88]		7.0529e+06	1.53605e+07	1.38925e+07	2.21563e+07	2.27516e+07	2.19995e+07	4.44059e+06		1	1	1	1	1	1	1
XP_001392228.1	beta-1,3-exoglucosidase [Aspergillus niger CBS 513.88]							1.54736e+07	43683236							1	1
XP_001400076.1	vacuolar segregation protein (Pep7) [Aspergillus niger CBS 513.88]		2.73774e+07	1.85846e+07	1.858e+07	2.75086e+07	1.07908e+07	1.96487e+07	31102680		1	1	1	1	1	1	1
XP_001389811.1	phosphatidylserine decarboxylase [Aspergillus niger CBS 513.88]		1.16431e+09	6.91877e+08	4.72895e+08	4.82795e+08	1.28065e+08	5.04543e+07	4892088		1	1	1	1	1	1	1
XP_001395029.1	oxysterol binding protein (Osh3) [Aspergillus niger CBS 513.88]	3.02055e+08	3.2398e+08	2.04161e+08	1.24339e+08	9.24278e+07	1.21746e+08	8.30531e+07	15152433	1	1	1	1	1	1	1	1
XP_001398244.2	hypothetical protein ANI_1_372154 [Aspergillus niger CBS 513.88]	5.62685e+08	1.6011e+08	1.27932e+08	9.5106e+07	9.72648e+07	8.12528e+07	1.53603e+08	84915480	1	1	1	1	1	1	1	1
XP_001399909.2	hypothetical protein ANI_1_2718024 [Aspergillus niger CBS 513.88]			4.45702e+07	3.91637e+07	2.7453e+07	1.50334e+07	6.1636e+06	5.65425e+06			1	1	1	1	1	1
XP_001400611.2	mediator of RNA polymerase II transcription subunit 14 [Aspergillus niger CBS 513.88]	2.47056e+08	4.3991e+07	5.89205e+07	5.39274e+07	3.93332e+07	3.32047e+07	5.3438e+07	21088554	1	1	1	1	1	1	1	1
XP_001399963.1	alcohol dehydrogenase [Aspergillus niger CBS 513.88]								330031040								1
XP_001396566.1	replication factor C subunit 4 [Aspergillus niger CBS 513.88]		9.87826e+07	8.88192e+07	9.71108e+07	1.24319e+08	8.67617e+07	5.11523e+07	40526396		1	1	1	1	1	1	1
XP_001399035.1	Fe-containing alcohol dehydrogenase [Aspergillus niger CBS 513.88]								23529424								1
XP_001402081.1	Kynureninase 1 [Aspergillus niger CBS 513.88]	3.19708e+07	1.35148e+07	8.94275e+06	9.97408e+06	5.06384e+06	9.08967e+06	2.30979e+07	10103949	1	1	1	1	1	1	1	1
XP_001397387.2	nmrA family transcriptional regulator [Aspergillus niger CBS 513.88]	4.73094e+09	6.84206e+08	7.83044e+08	5.20805e+08	3.5193e+08	4.81808e+08	7.46122e+08	2.86396e+08	1	1	1	1	1	1	1	1
XP_001392937.2	hypothetical protein ANI_1_2194074 [Aspergillus niger CBS 513.88]		1.30713e+07	7.58536e+07	8.00505e+07	8.05183e+07	1.03231e+08	6.32168e+07			1	1	1	1	1	1
XP_001393570.2	polyamine oxidase [Aspergillus niger CBS 513.88]			9.33308e+07	5.42529e+07	6.58536e+07	4.39298e+07	2.60606e+07	29191408			1	1	1	1	1	1
XP_001391672.2	CCR4-NOT transcription complex, subunit 3 [Aspergillus niger CBS 513.88]	2.1793e+08	3.85555e+07	2.39514e+07	1.08508e+07	8.27221e+06	5.99329e+06			1	1	1	1	1	1
XP_001390902.2	hypothetical protein ANI_1_426054 [Aspergillus niger CBS 513.88]	1.32715e+09	2.00994e+08	1.89948e+08	9.52598e+07	6.87996e+07	7.60308e+07	1.09677e+08	18514978	1	1	1	1	1	1	1	1
XP_001401652.2	cytochrome b2 [Aspergillus niger CBS 513.88]				9.19971e+06	1.30476e+07	1.03183e+07						1	1	1
XP_001390695.2	hypothetical protein ANI_1_454044 [Aspergillus niger CBS 513.88]		1.5869e+07	1.77839e+07	1.63761e+07	1.66871e+07					1	1	1	1
XP_001392226.2	hypothetical protein ANI_1_1638074 [Aspergillus niger CBS 513.88]			1.87577e+06	6.10178e+06	7.97157e+06	4.74735e+06					1	1	1	1
XP_001391679.1	HAD superfamily hydrolase [Aspergillus niger CBS 513.88]	1.32504e+08	3.13588e+07	2.51244e+07	1.68398e+07	1.08171e+07	2.78569e+07	1.87922e+07	5743949	1	1	1	1	1	1	1	1
XP_001398737.2	hypothetical protein ANI_1_1222164 [Aspergillus niger CBS 513.88]	1.75121e+09	4.83475e+08	2.64612e+08	1.31126e+08	1.00849e+08	1.08484e+08	9.50372e+07	21361800	1	1	1	1	1	1	1	1
XP_001393852.1	microsomal signal peptidase subunit (gp23) [Aspergillus niger CBS 513.88]		1.19564e+07	1.32611e+07	7.73075e+06						1	1	1
XP_001389617.2	nitrilase [Aspergillus niger CBS 513.88]				8.70054e+06	1.40714e+07	1.75311e+07	1.72184e+07	2.82996e+06				1	1	1	1	1
XP_001398845.2	DnaJ domain protein [Aspergillus niger CBS 513.88]	1.27304e+08	1.54241e+07	1.28336e+07	9.63448e+06	1.16353e+07	6.61542e+06	2.12284e+07	3.79612e+06	1	1	1	1	1	1	1	1
XP_001390371.2	hypothetical protein ANI_1_1384034 [Aspergillus niger CBS 513.88]		5.21237e+07	4.26709e+07	2.24059e+07	2.09297e+07	1.54174e+07	6.53208e+06			1	1	1	1	1	1
XP_001392162.1	hypothetical protein ANI_1_44074 [Aspergillus niger CBS 513.88]	4.74578e+08	1.98368e+08	1.42261e+08	1.02107e+08	8.2697e+07	9.05729e+07	7.84869e+07		1	1	1	1	1	1	1
XP_003188603.1	hypothetical protein ANI_1_2284024 [Aspergillus niger CBS 513.88]		1.75186e+07	4.64342e+07	4.53938e+07	3.53497e+07	1.88349e+07	6.20548e+07	21791408		1	1	1	1	1	1	1
XP_001389925.2	hypothetical protein ANI_1_918034 [Aspergillus niger CBS 513.88]	4.93606e+08	1.22608e+08	9.31967e+07	7.41675e+07	7.95494e+07	5.77995e+07	1.04699e+08	31014574	1	1	1	1	1	1	1	1
XP_001400291.2	PWI domain mRNA processing protein [Aspergillus niger CBS 513.88]	1.9284e+08	7.48528e+07	7.36699e+07	3.7745e+07	3.92926e+07	4.7973e+07			1	1	1	1	1	1
XP_001399468.1	acetyl-CoA C-acyltransferase [Aspergillus niger CBS 513.88]		4.90141e+07	9.51953e+07	8.16643e+07	9.75581e+07	7.84106e+07	6.75609e+07	19166356		1	1	1	1	1	1	1
XP_001392559.1	NADH-ubiquinone oxidoreductase subunit [Aspergillus niger CBS 513.88]		1.53554e+07	1.54642e+07	1.85593e+07	1.11252e+07	1.79488e+07	1.77827e+07	10056239		1	1	1	1	1	1	1
XP_001393958.2	hypothetical protein ANI_1_836084 [Aspergillus niger CBS 513.88]	7.69886e+07	4.15312e+07	1.19666e+07	3.55754e+06	8.472e+06	2.32761e+06			1	1	1	1	1	1
XP_001396003.2	hypothetical protein ANI_1_2218104 [Aspergillus niger CBS 513.88]		9.03372e+07	5.17645e+07	6.24047e+07	6.53664e+07	8.99686e+07	6.46879e+07	84649160		1	1	1	1	1	1	1
XP_001394126.1	GPI-anchored cell wall protein Pst1 [Aspergillus niger CBS 513.88]	1.33778e+08	8.0612e+07	1.78435e+08	1.39183e+08	1.05e+08	1.0962e+08	2.58339e+08	94955632	1	1	1	1	1	1	1	1
XP_001395162.2	hypothetical protein ANI_1_106104 [Aspergillus niger CBS 513.88]		5.53715e+06	2.66583e+06	2.42733e+06	4.3471e+06	6.93412e+06	2.80375e+06	7093084		1	1	1	1	1	1	1
XP_001400519.1	pre-mRNA-splicing factor cef1 [Aspergillus niger CBS 513.88]	4.91215e+07	3.63249e+07	5.11644e+07	3.63184e+07	3.37798e+07	3.38635e+07	3.47444e+07	18492262	1	1	1	1	1	1	1	1
XP_001398282.2	THO complex component (Rlr1) [Aspergillus niger CBS 513.88]	8.81264e+08	2.06379e+08	2.00776e+08	1.41847e+08	1.09532e+08	8.9043e+07	2.11612e+08	53733008	1	1	1	1	1	1	1	1
XP_001396632.1	alpha-1,2-mannosyltransferase (Mnn2) [Aspergillus niger CBS 513.88]	1.0367e+08	1.21715e+08	9.19049e+07	1.37431e+08	1.21196e+08	9.13436e+07	4.40357e+07	56118783	1	1	1	1	1	1	1	1
XP_001391840.2	structure-specific endonuclease subunit slx4 [Aspergillus niger CBS 513.88]		1.51158e+08	9.60177e+07	1.01592e+08	9.40071e+07	5.45572e+07	5.94739e+07	58632960		1	1	1	1	1	1	1
XP_001393965.2	SGT1 and CS domain protein [Aspergillus niger CBS 513.88]	1.14644e+08	3.72197e+07	2.04779e+07	1.98578e+07	9.6295e+06	1.39784e+07	2.54896e+07	4852654	1	1	1	1	1	1	1	1
XP_003188928.1	nonribosomal peptide synthase [Aspergillus niger CBS 513.88]	1.05038e+07	1.10025e+07	1.19051e+07	9.82959e+06	8.06427e+06	1.54134e+06			1	1	1	1	1	1
XP_001398172.1	NADH-ubiquinone oxidoreductase subunit [Aspergillus niger CBS 513.88]		3.11123e+07	2.11008e+07	2.57792e+07	3.90487e+07					1	1	1	1
XP_001399945.2	hypothetical protein ANI_1_1154024 [Aspergillus niger CBS 513.88]				1.66737e+08	1.38357e+08	1.79133e+08	1.93533e+08	625953408				1	1	1	1	1
XP_001393106.2	UDP-glucose 6-dehydrogenase [Aspergillus niger CBS 513.88]	1.77537e+09	7.63309e+08	5.73614e+08	4.68932e+08	5.88235e+08	4.24379e+08	7.12265e+08	214196192	1	1	1	1	1	1	1	1
XP_001400554.2	SAGA complex component (Sgf73) [Aspergillus niger CBS 513.88]		9.59042e+06	5.9825e+06	6.2044e+06	7.68776e+06	1.05295e+07	1.1104e+07	4150784		1	1	1	1	1	1	1
XP_001390212.1	hypothetical protein ANI_1_376034 [Aspergillus niger CBS 513.88]	1.15636e+08	1.94942e+07	7.49123e+06	3.46135e+06	3.22699e+06	3.35924e+06	3.33178e+06		1	1	1	1	1	1	1
XP_001395292.1	hypothetical protein ANI_1_1476104 [Aspergillus niger CBS 513.88]	1.08153e+08	7.36575e+07	1.06354e+08	1.07814e+08	1.37052e+08	2.01677e+08	2.07559e+08	67742656	1	1	1	1	1	1	1	1
XP_001389383.1	K+ channel tetramerisation domain containing protein [Aspergillus niger CBS 513.88]		1.25361e+07	9.06402e+06	1.58577e+07	1.32629e+07	1.15664e+07	1.41061e+07	23520658		1	1	1	1	1	1	1
XP_001401233.2	GNAT family acetyltransferase [Aspergillus niger CBS 513.88]	5.41245e+09	1.48351e+09	1.21824e+09	8.95035e+08	8.11202e+08	7.53718e+08	9.87811e+08	249109520	1	1	1	1	1	1	1	1
XP_001398285.2	vacuolar protein sorting-associated protein vps17 [Aspergillus niger CBS 513.88]		2.51425e+07	2.0573e+07	2.11995e+07	1.96136e+07	1.43268e+07	1.54601e+07	10495342		1	1	1	1	1	1	1
XP_001399340.1	DnaJ domain protein [Aspergillus niger CBS 513.88]	2.91726e+06	7.53806e+07	4.10138e+07	2.6372e+07	1.81454e+07	3.28316e+06	2.01019e+07	26336136	1	1	1	1	1	1	1	1
XP_001388513.1	C6 zinc finger domain protein [Aspergillus niger CBS 513.88]	2.76216e+08	6.29684e+07	7.65079e+07	4.50882e+07	3.46831e+07	3.01152e+07	4.25926e+07	10295209	1	1	1	1	1	1	1	1
XP_001395083.2	protein-L-isoaspartate O-methyltransferase [Aspergillus niger CBS 513.88]	6.03741e+07	3.16018e+07	2.521e+07	2.34493e+07	2.19754e+07	2.95691e+07	4.62046e+07	105887096	1	1	1	1	1	1	1	1
XP_001396191.2	hexokinase-1 [Aspergillus niger CBS 513.88]	2.17686e+08	4.1786e+07	3.89117e+07	3.35709e+07	2.34019e+07	2.74045e+07	4.13921e+07	21257794	1	1	1	1	1	1	1	1
XP_001398021.2	COP9 signalosome complex subunit 4 [Aspergillus niger CBS 513.88]	1.68752e+07	3.56401e+07	6.28575e+07	5.64752e+07	4.95283e+07	4.96051e+07	2.56792e+07		1	1	1	1	1	1	1
XP_001391561.2	myosin type II heavy chain [Aspergillus niger CBS 513.88]	1.66356e+08	1.8327e+08	1.32288e+08	1.10178e+08	1.00383e+08	8.02581e+07	1.15513e+08	63725272	1	1	1	1	1	1	1	1
XP_001393595.2	hypothetical protein ANI_1_1242084 [Aspergillus niger CBS 513.88]	3.11867e+08	1.54908e+08	1.20091e+08	8.94561e+07	8.00406e+07	7.85006e+07	9.1451e+07	88536776	1	1	1	1	1	1	1	1
XP_001398174.1	RNA polymerase Rpb1 C-terminal repeat domain protein [Aspergillus niger CBS 513.88]	2.44556e+07	1.01552e+07	1.02567e+07	1.46774e+07	1.54507e+07	1.41102e+07	1.441e+07	7507147	1	1	1	1	1	1	1	1
XP_001388956.2	carboxylesterase-mitochondrial 37S ribosomal protein YmS2 [Aspergillus niger CBS 513.88]		1.0115e+08	9.3539e+07	2.03976e+08	2.46338e+08	2.64423e+08	2.20805e+08	20444970		1	1	1	1	1	1	1
XP_001394085.1	ubiquitin-activating enzyme E1-like protein [Aspergillus niger CBS 513.88]	7.49471e+08	1.31132e+08	1.80702e+08	1.24715e+08	7.91924e+07	1.23451e+08	1.50773e+08	102531352	1	1	1	1	1	1	1	1
XP_001394420.2	hypothetical protein ANI_1_1942094 [Aspergillus niger CBS 513.88]	4.22492e+06	9.45979e+06	2.02986e+07	2.02579e+07	2.51465e+07	2.79462e+07	2.7092e+07	9521622	1	1	1	1	1	1	1	1
XP_001392327.1	hypothetical protein ANI_1_1736074 [Aspergillus niger CBS 513.88]	1.69472e+09	1.5476e+09	5.89953e+08	2.36329e+08	2.34403e+08	2.83474e+08	1.2076e+08	19895264	1	1	1	1	1	1	1	1
XP_001399195.1	hypothetical protein ANI_1_2170024 [Aspergillus niger CBS 513.88]	5.62088e+07	3.58657e+07	3.14714e+07	1.9713e+07	8.97628e+06	1.43007e+07	1.44454e+07	14197852	1	1	1	1	1	1	1	1
XP_001390537.2	hypothetical protein ANI_1_1582034 [Aspergillus niger CBS 513.88]	3.21551e+09	3.35877e+08	2.24483e+08	1.15897e+08	6.95347e+07	8.03169e+07	9.02436e+07	15439398	1	1	1	1	1	1	1	1
XP_001400734.1	protein kinase Yak1 [Aspergillus niger CBS 513.88]	1.46356e+08	5.62046e+07	6.7008e+07	5.27009e+07	4.07313e+07	2.9302e+07	3.6122e+07	8125775	1	1	1	1	1	1	1	1
XP_001393633.2	siderophore iron transporter [Aspergillus niger CBS 513.88]	1.80071e+08	1.22508e+08	7.44635e+07	4.49608e+07	4.56573e+07	5.16999e+07	5.35354e+07	14338036	1	1	1	1	1	1	1	1
XP_001390609.2	glutathione S-transferase [Aspergillus niger CBS 513.88]			1.15944e+07	1.6678e+07	1.76309e+07	1.45818e+07	7.56233e+06	5876706			1	1	1	1	1	1
XP_001389657.1	general amidase [Aspergillus niger CBS 513.88]					4.06901e+06	1.08268e+07	4.15412e+06	5.42681e+06					1	1	1	1
XP_001394597.1	3-dehydroshikimate dehydratase [Aspergillus niger CBS 513.88]							1.5556e+07	68243904							1	1
XP_001401915.2	cell division control protein Cdc31 [Aspergillus niger CBS 513.88]	1.63224e+07	1.81636e+07	1.5175e+07	1.59372e+07	7.46672e+06	4.26233e+06	1.2921e+07	12002829	1	1	1	1	1	1	1	1
XP_001394860.1	glutathione S-transferase domain-containing protein [Aspergillus niger CBS 513.88]		3.78359e+07	3.30942e+07	1.36399e+07	1.73931e+07	1.83267e+07	2.28907e+07	8942630		1	1	1	1	1	1	1

## Sheet: Table S5
Table S5
Annotations of proteins by GO, KEGG and CAZymes.
Accession	Description	GO	KO_id	KO_name	KEGG pathways	CAZy family	CAZy class
XP_001400246.1	hypothetical protein ANI_1_3034024 [Aspergillus niger CBS 513.88]	GO:0003824(molecular_function:catalytic activity); GO:0016829(molecular_function:lyase activity); GO:0016846(molecular_function:carbon-sulfur lyase activity); GO:0003674(molecular_function:molecular_function)
XP_001391909.1	oxysterol-binding protein [Aspergillus niger CBS 513.88]		K22285;K20456;K20465;K20463	OSBPL8, ORP8;OSBPL9_10_11, ORP9_10_11;OSBPL9_10_11, ORP9_10_11;OSBP;OSBPL3_6_7, ORP3_6_7
XP_001395442.2	acetyltransferase, CysE/LacA/LpxA/NodL family [Aspergillus niger CBS 513.88]	GO:0016740(molecular_function:transferase activity); GO:0003824(molecular_function:catalytic activity); GO:0016407(molecular_function:acetyltransferase activity); GO:0016746(molecular_function:transferase activity, transferring acyl groups); GO:0016747(molecular_function:transferase activity, transferring acyl groups other than amino-acyl groups); GO:0003674(molecular_function:molecular_function)
XP_003188756.1	hypothetical protein ANI_1_1762074 [Aspergillus niger CBS 513.88]
XP_001391302.1	malate dehydrogenase [Aspergillus niger CBS 513.88]	GO:0005488(molecular_function:binding); GO:0031974(cellular_component:membrane-enclosed lumen); GO:0006099(biological_process:tricarboxylic acid cycle); GO:0003674(molecular_function:molecular_function); GO:0044281(biological_process:small molecule metabolic process); GO:0003676(molecular_function:nucleic acid binding); GO:0005975(biological_process:carbohydrate metabolic process); GO:0016491(mol…	K00026	MDH2;MDH2	ang00620(Pyruvate metabolism); ang01100(Metabolic pathways); ang00630(Glyoxylate and dicarboxylate metabolism); ang01110(Biosynthesis of secondary metabolites); ang01200(Carbon metabolism); ang00270(Cysteine and methionine metabolism); ang00020(Citrate cycle (TCA cycle))
XP_001400728.1	peroxisomal hydratase-dehydrogenase-epimerase [Aspergillus niger CBS 513.88]	GO:0016614(molecular_function:oxidoreductase activity, acting on CH-OH group of donors); GO:0016853(molecular_function:isomerase activity); GO:0016616(molecular_function:oxidoreductase activity, acting on the CH-OH group of donors, NAD or NADP as acceptor); GO:0003824(molecular_function:catalytic activity); GO:0016835(molecular_function:carbon-oxygen lyase activity); GO:0016836(molecular_function…	K00059;K14729;K18337	FOX2;LRA1;fabG, OAR1	ang01100(Metabolic pathways); ang00061(Fatty acid biosynthesis); ang01110(Biosynthesis of secondary metabolites); ang00780(Biotin metabolism); ang01200(Carbon metabolism); ang00051(Fructose and mannose metabolism); ang00640(Propanoate metabolism); ang01212(Fatty acid metabolism); ang00410(beta-Alanine metabolism)
XP_003188977.1	zinc-binding oxidoreductase [Aspergillus niger CBS 513.88]	GO:0003824(molecular_function:catalytic activity); GO:0003674(molecular_function:molecular_function); GO:0016491(molecular_function:oxidoreductase activity)
XP_001396216.1	tropomyosin [Aspergillus niger CBS 513.88]
XP_001398320.1	4-aminobutyrate aminotransferase [Aspergillus niger CBS 513.88]	GO:0044237(biological_process:cellular metabolic process); GO:0019752(biological_process:carboxylic acid metabolic process); GO:0070279(molecular_function:vitamin B6 binding); GO:0008483(molecular_function:transaminase activity); GO:0006807(biological_process:nitrogen compound metabolic process); GO:0003674(molecular_function:molecular_function); GO:0030170(molecular_function:pyridoxal phosphate …	K13524;K00818;K00819	ABAT;E2.6.1.11, argD;rocD, OAT;rocD, OAT	ang00330(Arginine and proline metabolism); ang01100(Metabolic pathways); ang01110(Biosynthesis of secondary metabolites); ang00250(Alanine, aspartate and glutamate metabolism); ang00280(Valine, leucine and isoleucine degradation); ang00220(Arginine biosynthesis); ang01230(Biosynthesis of amino acids); ang00640(Propanoate metabolism); ang00650(Butanoate metabolism); ang01210(2-Oxocarboxylic acid m…
XP_001396023.1	short-chain dehydrogenase/reductase [Aspergillus niger CBS 513.88]
XP_001398856.2	glutamate carboxypeptidase [Aspergillus niger CBS 513.88]	GO:0016787(molecular_function:hydrolase activity); GO:0003824(molecular_function:catalytic activity); GO:0016021(cellular_component:integral component of membrane); GO:0004180(molecular_function:carboxypeptidase activity); GO:0140096(molecular_function:catalytic activity, acting on a protein); GO:0005575(cellular_component:cellular_component); GO:0008238(molecular_function:exopeptidase activity);…	K01301	NAALAD
XP_001394967.1	hypothetical protein ASPVEDRAFT_27367 [Aspergillus versicolor CBS 583.65]	GO:0006450(biological_process:regulation of translational fidelity); GO:0045182(molecular_function:translation regulator activity); GO:0043933(biological_process:macromolecular complex subunit organization); GO:1990145(biological_process:maintenance of translational fidelity); GO:0022607(biological_process:cellular component assembly); GO:0003674(molecular_function:molecular_function); GO:0005488…	K03113	EIF1, SUI1	ang03013(RNA transport)
XP_001396214.1	cyclopropane-fatty-acyl-phospholipid synthase [Aspergillus niger CBS 513.88]	GO:0071704(biological_process:organic substance metabolic process); GO:1901576(biological_process:organic substance biosynthetic process); GO:0044238(biological_process:primary metabolic process); GO:0006629(biological_process:lipid metabolic process); GO:0008150(biological_process:biological_process); GO:0008757(molecular_function:S-adenosylmethionine-dependent methyltransferase activity); GO:00…	K20238	E2.1.1.317;E2.1.1.317
XP_001390388.2	agmatinase 1 [Aspergillus niger CBS 513.88]	GO:0016787(molecular_function:hydrolase activity); GO:0043169(molecular_function:cation binding); GO:0016813(molecular_function:hydrolase activity, acting on carbon-nitrogen (but not peptide) bonds, in linear amidines); GO:0016810(molecular_function:hydrolase activity, acting on carbon-nitrogen (but not peptide) bonds); GO:0043167(molecular_function:ion binding); GO:0003824(molecular_function:cat…	K01476;K01480	speB;speB;speB;speB;E3.5.3.1, rocF, arg	ang01230(Biosynthesis of amino acids); ang01100(Metabolic pathways); ang00220(Arginine biosynthesis); ang01110(Biosynthesis of secondary metabolites); ang00330(Arginine and proline metabolism)
XP_001398866.1	aldehyde dehydrogenase family protein [Aspergillus niger CBS 513.88]	GO:0003824(molecular_function:catalytic activity); GO:0016903(molecular_function:oxidoreductase activity, acting on the aldehyde or oxo group of donors); GO:0003674(molecular_function:molecular_function); GO:0016620(molecular_function:oxidoreductase activity, acting on the aldehyde or oxo group of donors, NAD or NADP as acceptor); GO:0016491(molecular_function:oxidoreductase activity)	K00135	gabD	ang00310(Lysine degradation); ang00760(Nicotinate and nicotinamide metabolism); ang01100(Metabolic pathways); ang00250(Alanine, aspartate and glutamate metabolism); ang00350(Tyrosine metabolism); ang00650(Butanoate metabolism)
XP_001389759.1	homoserine acetyltransferase family protein [Aspergillus niger CBS 513.88]	GO:0003674(molecular_function:molecular_function); GO:0016740(molecular_function:transferase activity); GO:0003824(molecular_function:catalytic activity); GO:0009058(biological_process:biosynthetic process); GO:0016746(molecular_function:transferase activity, transferring acyl groups); GO:0016747(molecular_function:transferase activity, transferring acyl groups other than amino-acyl groups); GO:0…
XP_001399670.1	SAP domain protein [Aspergillus niger CBS 513.88]		K18732	SARNP, CIP29, THO1
XP_001390271.1	ssDNA binding protein [Aspergillus niger CBS 513.88]	GO:1901576(biological_process:organic substance biosynthetic process); GO:0003674(molecular_function:molecular_function); GO:0008152(biological_process:metabolic process); GO:0044260(biological_process:cellular macromolecule metabolic process); GO:0071704(biological_process:organic substance metabolic process); GO:0097159(molecular_function:organic cyclic compound binding); GO:0009987(biological_…
XP_001392622.1	WD repeat protein [Aspergillus niger CBS 513.88]		K16794;K15361;K11806;K11801	PAFAH1B1, LIS1;DCAF11;WDR48, UAF1;DCAF13, WDSOF1	ang01100(Metabolic pathways); ang00565(Ether lipid metabolism)
XP_001399275.2	ankyrin [Aspergillus niger CBS 513.88]
XP_001395888.1	ubiquitin carboxyl-terminal hydrolase 6 [Aspergillus niger CBS 513.88]	GO:0008234(molecular_function:cysteine-type peptidase activity); GO:0101005(molecular_function:ubiquitinyl hydrolase activity); GO:0044248(biological_process:cellular catabolic process); GO:0006807(biological_process:nitrogen compound metabolic process); GO:0003674(molecular_function:molecular_function); GO:0043632(biological_process:modification-dependent macromolecule catabolic process); GO:000…	K11843	USP14, UBP6
XP_001394860.1	glutathione S-transferase domain-containing protein [Aspergillus niger CBS 513.88]	GO:0003824(molecular_function:catalytic activity); GO:0016740(molecular_function:transferase activity); GO:0004364(molecular_function:glutathione transferase activity); GO:0003674(molecular_function:molecular_function); GO:0016765(molecular_function:transferase activity, transferring alkyl or aryl (other than methyl) groups)	K00799	GST, gst	ang01100(Metabolic pathways); ang00480(Glutathione metabolism)
XP_001390251.1	protein qutG [Aspergillus niger CBS 513.88]	GO:0005488(molecular_function:binding); GO:0016791(molecular_function:phosphatase activity); GO:0006650(biological_process:glycerophospholipid metabolic process); GO:0016311(biological_process:dephosphorylation); GO:0016310(biological_process:phosphorylation); GO:0046173(biological_process:polyol biosynthetic process); GO:0046174(biological_process:polyol catabolic process); GO:0019751(biological…	K01092	E3.1.3.25, IMPA, suhB	ang00562(Inositol phosphate metabolism); ang01100(Metabolic pathways); ang01110(Biosynthesis of secondary metabolites); ang04070(Phosphatidylinositol signaling system)
XP_001398185.1	triacylglycerol lipase [Aspergillus niger CBS 513.88]	GO:0016787(molecular_function:hydrolase activity); GO:0003674(molecular_function:molecular_function); GO:0003824(molecular_function:catalytic activity)				GH17	GH
XP_001390996.1	EH domain binding protein epsin 2 [Aspergillus niger CBS 513.88]	GO:0061645(cellular_component:endocytic patch); GO:0003674(molecular_function:molecular_function); GO:0005546(molecular_function:phosphatidylinositol-4,5-bisphosphate binding); GO:0071840(biological_process:cellular component organization or biogenesis); GO:0043168(molecular_function:anion binding); GO:0097435(biological_process:fibril organization); GO:0005543(molecular_function:phospholipid bin…	K12471	EPN;EPN	ang04144(Endocytosis)
XP_003188967.1	hypothetical protein ANI_1_360154 [Aspergillus niger CBS 513.88]	GO:0044238(biological_process:primary metabolic process); GO:0022627(cellular_component:cytosolic small ribosomal subunit); GO:0044249(biological_process:cellular biosynthetic process); GO:0034641(biological_process:cellular nitrogen compound metabolic process); GO:0006807(biological_process:nitrogen compound metabolic process); GO:0003674(molecular_function:molecular_function); GO:0034645(biolog…
XP_001388471.2	succinyl-CoA:3-ketoacid-coenzyme A transferase 1 [Aspergillus niger CBS 513.88]	GO:0008152(biological_process:metabolic process); GO:0044248(biological_process:cellular catabolic process); GO:0043229(cellular_component:intracellular organelle); GO:0003674(molecular_function:molecular_function); GO:0008270(molecular_function:zinc ion binding); GO:0044282(biological_process:small molecule catabolic process); GO:0006091(biological_process:generation of precursor metabolites and…	K01027	OXCT;OXCT;OXCT	ang01100(Metabolic pathways); ang00072(Synthesis and degradation of ketone bodies); ang00280(Valine, leucine and isoleucine degradation); ang00650(Butanoate metabolism)
XP_001401057.2	short chain dehydrogenase/reductase [Aspergillus niger CBS 513.88]	GO:0005215(molecular_function:transporter activity); GO:0016021(cellular_component:integral component of membrane); GO:0005575(cellular_component:cellular_component); GO:0003824(molecular_function:catalytic activity); GO:0022857(molecular_function:transmembrane transporter activity); GO:0003674(molecular_function:molecular_function); GO:0110165(cellular_component:cellular anatomical entity); GO:0…
XP_001396876.2	hypothetical protein ANI_1_1362134 [Aspergillus niger CBS 513.88]
XP_001394522.1	fructosyl amine:oxygen oxidoreductase [Aspergillus niger CBS 513.88]	GO:0003824(molecular_function:catalytic activity); GO:0003674(molecular_function:molecular_function); GO:0016491(molecular_function:oxidoreductase activity)	K00306	PIPOX	ang00310(Lysine degradation); ang00260(Glycine, serine and threonine metabolism); ang01100(Metabolic pathways); ang04146(Peroxisome)
XP_001391776.1	import inner membrane translocase subunit tim14 [Aspergillus niger CBS 513.88]	GO:0008104(biological_process:protein localization); GO:0051649(biological_process:establishment of localization in cell); GO:0001671(molecular_function:ATPase activator activity); GO:0030150(biological_process:protein import into mitochondrial matrix); GO:0015833(biological_process:peptide transport); GO:0003674(molecular_function:molecular_function); GO:0008047(molecular_function:enzyme activat…	K09539	DNAJC19
XP_003188869.1	hypothetical protein ANI_1_1952104 [Aspergillus niger CBS 513.88]
XP_001398040.1	methylenetetrahydrofolate dehydrogenase [NAD+] [Aspergillus niger CBS 513.88]	GO:0004486(molecular_function:methylenetetrahydrofolate dehydrogenase [NAD(P)+] activity); GO:0004487(molecular_function:methylenetetrahydrofolate dehydrogenase (NAD+) activity); GO:0016646(molecular_function:oxidoreductase activity, acting on the CH-NH group of donors, NAD or NADP as acceptor); GO:0016645(molecular_function:oxidoreductase activity, acting on the CH-NH group of donors); GO:000382…	K00295	MTD1	ang01100(Metabolic pathways); ang00670(One carbon pool by folate)
[truncated: 1,959 more rows]

## Sheet: Table S6
Table S6
Enzymes involved in glycoside hydrolases (GH).
[truncated: 104 more rows]

## Sheet: Table S7
Table S7
[truncated: 29 more rows]

## Sheet: Table S8
Table S8
[truncated: 317 more rows]
